# Supplementary material for: Characterization of the gut bacterial and viral microbiota in latent autoimmune diabetes in adults
Source: Sci Rep. 2024 Apr 9;14:8315. doi: 10.1038/s41598-024-58985-w (PMC11003976; doi:10.1038/s41598-024-58985-w)
Supplement: Supplementary file 2 — Supplementary Table 1. [file 41598_2024_58985_MOESM2_ESM.xlsx]

## Sheet: Sheet1
Supplementary table 1: DESeq results LRT no correction, correction BMI, and removing individuals treated with metformin and DESeq results Wald with no correction, correction BMI, statins, insulin and PPI, and removing individuals treated with metformin. Highlighted cells are the ones reported in the text.
	LRT.none	No.adj...Control.vs..LADA	No.adj...Control.vs..T1D	No.adj...Control.vs..T2D	No.adj...LADA.vs..T1D	No.adj...LADA.vs..T2D	No.adj...T1D.vs..T2D	LRT.BMI	BMI...Control.vs..LADA	BMI...Control.vs..T1D	BMI...Control.vs..T2D	BMI...LADA.vs..T1D	BMI...LADA.vs..T2D	BMI...T1D.vs..T2D	LRT.Metformin	Metformin...Control.vs..LADA	Metformin...Control.vs..T1D	Metformin...Control.vs..T2D	Metformin...LADA.vs..T1D	Metformin...LADA.vs..T2D	Metformin...T1D.vs..T2D	Insulin...LADA.vs..T1D	Insulin...LADA.vs..T2D	Insulin...T1D.vs..T2D	Statins...LADA.vs..T1D	Statins...LADA.vs..T2D	Statins...T1D.vs..T2D	PPI...LADA.vs..T1D	PPI...LADA.vs..T2D	PPI...T1D.vs..T2D	All...LADA.vs..T1D	All...LADA.vs..T2D	All...T1D.vs..T2D
Actinomyces	-0.1238 ( 0.01451 )	-0.8345 ( 0.05378 )	-0.6418 ( 0.4598 )	0.1238 ( 0.7784 )	0.1926 ( 0.7368 )	0.9582 ( 0.03383 )	0.7656 ( 0.1461 )	0.125 ( 0.01099 )	-0.7613 ( 0.06419 )	-0.6531 ( 0.4704 )	0.233 ( 0.7913 )	0.1082 ( 0.9048 )	0.9943 ( 0.02476 )	0.8861 ( 0.1357 )	-0.7218 ( 0.0935 )	-0.9037 ( 0.5236 )	-0.6418 ( 0.4963 )	0.7218 ( 0.3509 )	0.2619 ( 0.9049 )	1.625 ( 0.1771 )	1.364 ( 0.03544 )	0.3245 ( 0.7343 )	0.7076 ( 0.3727 )	0.3831 ( 0.7464 )	0.2697 ( 0.7579 )	1.016 ( 0.005358 )	0.7465 ( 0.1441 )	0.1984 ( 0.8264 )	0.7737 ( 0.1057 )	0.5754 ( 0.3193 )	0.2479 ( 0.7944 )	0.6623 ( 0.5949 )	0.4145 ( 0.9137 )
Adlercreutzia	0.4678 ( 0.7756 )	0.01663 ( 0.9769 )	0.1813 ( 0.9131 )	-0.4678 ( 0.587 )	0.1646 ( 0.903 )	-0.4844 ( 0.9993 )	-0.649 ( 0.5428 )	-0.1755 ( 0.7349 )	0.01881 ( 0.9838 )	0.3326 ( 0.8372 )	-0.5537 ( 0.6909 )	0.3138 ( 0.8324 )	-0.5725 ( 0.8784 )	-0.8863 ( 0.4428 )	0.2684 ( 0.9627 )	-0.08205 ( 0.9851 )	0.1813 ( 0.8838 )	-0.2684 ( 0.865 )	0.2634 ( 0.9543 )	-0.1864 ( 0.991 )	-0.4498 ( 0.7649 )	0.2266 ( 0.8997 )	0.02954 ( 0.9675 )	-0.197 ( 0.9609 )	0.7407 ( 0.6232 )	-0.06034 ( 0.9964 )	-0.801 ( 0.4788 )	0.448 ( 0.7864 )	-0.3483 ( 0.986 )	-0.7963 ( 0.4892 )	0.8117 ( 0.7231 )	0.03661 ( 0.9899 )	-0.775 ( 0.9137 )
Agathobacter	-0.2011 ( 0.3508 )	0.2601 ( 0.6946 )	1.028 ( 0.2287 )	0.2011 ( 0.724 )	0.7683 ( 0.3524 )	-0.05905 ( 0.9993 )	-0.8273 ( 0.2069 )	0.03955 ( 0.4958 )	0.2867 ( 0.7543 )	1.024 ( 0.2382 )	0.2303 ( 0.7962 )	0.7371 ( 0.4309 )	-0.05637 ( 0.9804 )	-0.7935 ( 0.3651 )	-0.6036 ( 0.2232 )	0.58 ( 0.6857 )	1.028 ( 0.06831 )	0.6036 ( 0.4266 )	0.4484 ( 0.8055 )	0.02367 ( 0.991 )	-0.4247 ( 0.5804 )	0.7307 ( 0.4844 )	-0.2137 ( 0.9675 )	-0.9444 ( 0.4636 )	0.6254 ( 0.5106 )	-0.1104 ( 0.9964 )	-0.7358 ( 0.3158 )	0.6613 ( 0.4468 )	-0.07557 ( 0.9932 )	-0.7369 ( 0.3327 )	0.7387 ( 0.5278 )	-0.3049 ( 0.9451 )	-1.044 ( 0.6441 )
Akkermansia	-0.004429 ( 0.3972 )	-0.8939 ( 0.3506 )	-1.087 ( 0.7228 )	0.004429 ( 0.9938 )	-0.1928 ( 0.903 )	0.8983 ( 0.8246 )	1.091 ( 0.3253 )	-0.155 ( 0.5919 )	-0.9916 ( 0.3341 )	-1.042 ( 0.6671 )	-0.2135 ( 0.871 )	-0.05041 ( 0.9816 )	0.7781 ( 0.8784 )	0.8285 ( 0.5517 )	-0.2478 ( 0.5928 )	0.7732 ( 0.7845 )	-1.087 ( 0.6728 )	0.2478 ( 0.865 )	-1.86 ( 0.5326 )	-0.5254 ( 0.934 )	1.335 ( 0.44 )	-0.3986 ( 0.8699 )	1.606 ( 0.3727 )	2.004 ( 0.278 )	-0.121 ( 0.9281 )	1.008 ( 0.8453 )	1.129 ( 0.3434 )	-0.0888 ( 0.9329 )	1.043 ( 0.7274 )	1.131 ( 0.3528 )	-0.282 ( 0.8956 )	1.528 ( 0.5949 )	1.81 ( 0.6358 )
Alistipes	-0.5723 ( 0.3508 )	0.453 ( 0.3506 )	0.008482 ( 0.9867 )	0.5723 ( 0.2354 )	-0.4445 ( 0.5717 )	0.1193 ( 0.9993 )	0.5638 ( 0.2999 )	0.1517 ( 0.2792 )	0.4997 ( 0.3304 )	0.1219 ( 0.8755 )	0.7385 ( 0.1651 )	-0.3778 ( 0.6367 )	0.2387 ( 0.9586 )	0.6166 ( 0.3686 )	-0.834 ( 0.4923 )	0.9132 ( 0.5236 )	0.008488 ( 0.9842 )	0.834 ( 0.3509 )	-0.9047 ( 0.5326 )	-0.07919 ( 0.991 )	0.8255 ( 0.3496 )	-0.2335 ( 0.8181 )	0.3055 ( 0.9656 )	0.539 ( 0.6583 )	-0.198 ( 0.8267 )	0.2575 ( 0.9964 )	0.4556 ( 0.4547 )	-0.1684 ( 0.8269 )	0.2054 ( 0.986 )	0.3738 ( 0.5601 )	-0.2453 ( 0.7978 )	0.4365 ( 0.9054 )	0.6818 ( 0.7617 )
Anaerostipes	-0.4043 ( 0.5327 )	0.3519 ( 0.4153 )	0.09074 ( 0.9131 )	0.4043 ( 0.2929 )	-0.2612 ( 0.6742 )	0.05242 ( 0.9993 )	0.3136 ( 0.5543 )	0.02492 ( 0.6428 )	0.3629 ( 0.4541 )	0.09513 ( 0.8755 )	0.4283 ( 0.475 )	-0.2678 ( 0.6761 )	0.06534 ( 0.9804 )	0.3331 ( 0.5807 )	-0.7405 ( 0.2541 )	1.039 ( 0.29 )	0.09074 ( 0.8838 )	0.7405 ( 0.3278 )	-0.9479 ( 0.4917 )	-0.2981 ( 0.934 )	0.6498 ( 0.3659 )	-0.423 ( 0.6152 )	0.2113 ( 0.9675 )	0.6343 ( 0.5168 )	-0.3711 ( 0.6209 )	0.2058 ( 0.9964 )	0.5769 ( 0.2827 )	-0.4283 ( 0.5566 )	0.02329 ( 0.9932 )	0.4516 ( 0.3965 )	-0.5627 ( 0.5002 )	0.3356 ( 0.9286 )	0.8984 ( 0.4799 )
Bacteroides	-0.1353 ( 0.7268 )	0.1405 ( 0.7725 )	0.391 ( 0.7228 )	0.1353 ( 0.724 )	0.2505 ( 0.6473 )	-0.005156 ( 0.9993 )	-0.2557 ( 0.5768 )	-0.1284 ( 0.7349 )	0.1033 ( 0.87 )	0.4024 ( 0.6671 )	0.01669 ( 0.9667 )	0.2992 ( 0.6367 )	-0.08658 ( 0.9804 )	-0.3857 ( 0.4428 )	-0.438 ( 0.6509 )	0.2851 ( 0.7845 )	0.391 ( 0.6728 )	0.438 ( 0.4745 )	0.1059 ( 0.9543 )	0.1529 ( 0.991 )	0.04697 ( 0.9622 )	0.1879 ( 0.8181 )	0.3489 ( 0.8253 )	0.1611 ( 0.8866 )	0.2559 ( 0.7153 )	0.07155 ( 0.9964 )	-0.1844 ( 0.8037 )	0.3245 ( 0.5947 )	0.204 ( 0.9716 )	-0.1205 ( 0.8587 )	0.2993 ( 0.7239 )	0.2033 ( 0.9451 )	-0.096 ( 0.9768 )
Barnesiella	-0.6948 ( 0.715 )	0.4106 ( 0.682 )	0.3974 ( 0.8524 )	0.6948 ( 0.3501 )	-0.01311 ( 0.9961 )	0.2842 ( 0.9993 )	0.2973 ( 0.8505 )	-0.04416 ( 0.833 )	0.4004 ( 0.7767 )	0.3871 ( 0.8298 )	0.6462 ( 0.6221 )	-0.0133 ( 0.9864 )	0.2458 ( 0.9724 )	0.2591 ( 0.8972 )	-1.295 ( 0.5303 )	-0.7637 ( 0.7845 )	0.3975 ( 0.8173 )	1.295 ( 0.3509 )	1.161 ( 0.6751 )	2.059 ( 0.4709 )	0.8975 ( 0.4834 )	0.2689 ( 0.8785 )	-0.06992 ( 0.9675 )	-0.3388 ( 0.9012 )	0.1493 ( 0.9105 )	0.5607 ( 0.9964 )	0.4114 ( 0.8189 )	0.1692 ( 0.8959 )	0.6026 ( 0.9113 )	0.4334 ( 0.7801 )	0.3415 ( 0.8644 )	-0.1128 ( 0.9899 )	-0.4543 ( 0.9137 )
Bifidobacterium	-0.06134 ( 0.9639 )	-0.1356 ( 0.9199 )	-0.1237 ( 0.9131 )	0.06134 ( 0.9429 )	0.01195 ( 0.9961 )	0.197 ( 0.9993 )	0.185 ( 0.8649 )	-0.02869 ( 0.9767 )	-0.1582 ( 0.871 )	-0.1284 ( 0.8755 )	0.03613 ( 0.9609 )	0.02973 ( 0.9816 )	0.1943 ( 0.9724 )	0.1646 ( 0.9132 )	-0.002625 ( 0.7785 )	0.9688 ( 0.5893 )	-0.1237 ( 0.8982 )	0.002625 ( 0.9961 )	-1.092 ( 0.5823 )	-0.9662 ( 0.8982 )	0.1263 ( 0.9125 )	-0.05065 ( 0.9645 )	-0.2035 ( 0.9675 )	-0.1528 ( 0.9591 )	-0.189 ( 0.8737 )	0.04207 ( 0.9964 )	0.231 ( 0.843 )	-0.2051 ( 0.8269 )	0.06269 ( 0.9932 )	0.2678 ( 0.8314 )	0.02925 ( 0.9781 )	-0.2434 ( 0.9619 )	-0.2726 ( 0.9324 )
Bilophila	0.7148 ( 0.1276 )	-1.035 ( 0.1361 )	0.4911 ( 0.8409 )	-0.7148 ( 0.2929 )	1.526 ( 0.1008 )	0.3197 ( 0.9993 )	-1.206 ( 0.1709 )	0.1341 ( 0.1523 )	-1.028 ( 0.1674 )	0.5351 ( 0.7648 )	-0.5796 ( 0.6221 )	1.563 ( 0.1054 )	0.4488 ( 0.8784 )	-1.115 ( 0.3651 )	0.3135 ( 0.8124 )	0.5569 ( 0.7845 )	0.4911 ( 0.7609 )	-0.3135 ( 0.8555 )	-0.06578 ( 0.9776 )	-0.8704 ( 0.8982 )	-0.8046 ( 0.4834 )	1.224 ( 0.2361 )	0.8316 ( 0.7329 )	-0.3928 ( 0.839 )	1.612 ( 0.04451 )	0.3036 ( 0.9964 )	-1.309 ( 0.1065 )	1.636 ( 0.05808 )	0.4391 ( 0.9685 )	-1.197 ( 0.1652 )	1.311 ( 0.2627 )	0.7939 ( 0.8108 )	-0.5168 ( 0.9137 )
Blautia	0.4168 ( 0.1276 )	-0.3962 ( 0.1234 )	-0.0446 ( 0.9168 )	-0.4168 ( 0.1239 )	0.3516 ( 0.4044 )	-0.02063 ( 0.9993 )	-0.3722 ( 0.2292 )	0.1238 ( 0.5002 )	-0.3363 ( 0.258 )	-0.04912 ( 0.8864 )	-0.3088 ( 0.4134 )	0.2872 ( 0.5618 )	0.02753 ( 0.9804 )	-0.2597 ( 0.5321 )	-0.06013 ( 0.8856 )	0.2759 ( 0.7845 )	-0.0446 ( 0.9085 )	0.06013 ( 0.865 )	-0.3205 ( 0.7847 )	-0.2158 ( 0.934 )	0.1047 ( 0.8293 )	0.3264 ( 0.4848 )	0.2432 ( 0.8253 )	-0.08323 ( 0.9269 )	0.3941 ( 0.269 )	0.09784 ( 0.9964 )	-0.2962 ( 0.3707 )	0.3849 ( 0.2924 )	0.07122 ( 0.9932 )	-0.3137 ( 0.3528 )	0.2371 ( 0.7231 )	0.3002 ( 0.8108 )	0.06317 ( 0.9768 )
Butyricicoccus	0.3828 ( 0.0101 )	-0.1198 ( 0.7776 )	0.823 ( 0.06596 )	-0.3828 ( 0.263 )	0.9427 ( 0.0156 )	-0.263 ( 0.9993 )	-1.206 ( 0.0002592 )	-0.02749 ( 0.01099 )	-0.1256 ( 0.8442 )	0.8273 ( 0.09059 )	-0.41 ( 0.4098 )	0.9529 ( 0.02388 )	-0.2844 ( 0.8784 )	-1.237 ( 0.0002473 )	0.219 ( 0.08852 )	0.6691 ( 0.5236 )	0.823 ( 0.05497 )	-0.219 ( 0.7631 )	0.1539 ( 0.9195 )	-0.8881 ( 0.4709 )	-1.042 ( 0.03544 )	0.7829 ( 0.1041 )	-0.3429 ( 0.8253 )	-1.126 ( 0.05817 )	0.8277 ( 0.04451 )	-0.2312 ( 0.9964 )	-1.059 ( 0.003248 )	0.7785 ( 0.07727 )	-0.3008 ( 0.9023 )	-1.079 ( 0.004717 )	0.8927 ( 0.08271 )	-0.3207 ( 0.9286 )	-1.213 ( 0.08552 )
Butyricimonas	-0.1511 ( 0.9852 )	0.04601 ( 0.9669 )	-0.07933 ( 0.9601 )	0.1511 ( 0.9008 )	-0.1253 ( 0.9336 )	0.1051 ( 0.9993 )	0.2305 ( 0.8649 )	-0.03676 ( 0.9946 )	0.02407 ( 0.9838 )	-0.08799 ( 0.9407 )	0.102 ( 0.9212 )	-0.1121 ( 0.965 )	0.07791 ( 0.9804 )	0.19 ( 0.928 )	-0.8814 ( 0.8379 )	0.07031 ( 0.9851 )	-0.07934 ( 0.954 )	0.8814 ( 0.5744 )	-0.1496 ( 0.9776 )	0.8111 ( 0.8982 )	0.9607 ( 0.4834 )	-0.2463 ( 0.8815 )	0.5545 ( 0.9656 )	0.8008 ( 0.7174 )	-0.1769 ( 0.9077 )	0.2701 ( 0.9964 )	0.447 ( 0.7832 )	-0.1467 ( 0.9029 )	0.317 ( 0.986 )	0.4637 ( 0.7637 )	-0.2855 ( 0.8915 )	0.6587 ( 0.9286 )	0.9442 ( 0.8394 )
CAG.56	-0.07534 ( 0.9639 )	0.0784 ( 0.9669 )	0.3983 ( 0.8524 )	0.07534 ( 0.9429 )	0.3199 ( 0.7877 )	-0.003055 ( 0.9993 )	-0.323 ( 0.8505 )	0.01067 ( 0.9767 )	0.0799 ( 0.9418 )	0.398 ( 0.8298 )	0.08839 ( 0.9318 )	0.3181 ( 0.8324 )	0.008494 ( 0.9922 )	-0.3096 ( 0.8929 )	-0.8892 ( 0.6953 )	-0.4636 ( 0.7918 )	0.3983 ( 0.8134 )	0.8892 ( 0.4745 )	0.8619 ( 0.7847 )	1.353 ( 0.8692 )	0.4909 ( 0.7048 )	0.3203 ( 0.8785 )	-0.5094 ( 0.9675 )	-0.8297 ( 0.7464 )	0.3462 ( 0.8516 )	-0.04927 ( 0.9964 )	-0.3955 ( 0.8257 )	0.2161 ( 0.8946 )	-0.1565 ( 0.9932 )	-0.3727 ( 0.8587 )	0.4739 ( 0.8168 )	-0.5699 ( 0.9451 )	-1.044 ( 0.8469 )
Christensenellaceae_R.7_group	-0.6521 ( 0.04307 )	0.9504 ( 0.09141 )	-0.5306 ( 0.7945 )	0.6521 ( 0.2897 )	-1.481 ( 0.04571 )	-0.2984 ( 0.9993 )	1.183 ( 0.1265 )	-0.1254 ( 0.09899 )	0.8504 ( 0.1674 )	-0.5885 ( 0.6671 )	0.5031 ( 0.6221 )	-1.439 ( 0.06766 )	-0.3473 ( 0.8917 )	1.092 ( 0.2192 )	-0.4564 ( 0.5928 )	0.3269 ( 0.7953 )	-0.5306 ( 0.7001 )	0.4564 ( 0.6248 )	-0.8575 ( 0.6289 )	0.1295 ( 0.991 )	0.987 ( 0.3496 )	-1.394 ( 0.1041 )	-0.7513 ( 0.7329 )	0.6426 ( 0.7174 )	-1.467 ( 0.04451 )	-0.2891 ( 0.9964 )	1.178 ( 0.1037 )	-1.439 ( 0.05808 )	-0.215 ( 0.9932 )	1.224 ( 0.1173 )	-1.243 ( 0.2233 )	-0.7788 ( 0.7316 )	0.4638 ( 0.9137 )
Class.Clostridia.	-0.6371 ( 0.3811 )	-0.8738 ( 0.4462 )	-0.285 ( 0.9032 )	0.6371 ( 0.5844 )	0.5887 ( 0.7177 )	1.511 ( 0.6216 )	0.9221 ( 0.522 )	-0.1473 ( 0.2792 )	-1.328 ( 0.3218 )	-1.165 ( 0.6671 )	0.6261 ( 0.7962 )	0.1622 ( 0.965 )	1.954 ( 0.3387 )	1.792 ( 0.3651 )	-2.297 ( 0.4923 )	2.281 ( 0.5236 )	0.2618 ( 0.8838 )	2.297 ( 0.2555 )	-2.019 ( 0.5823 )	0.0162 ( 0.991 )	2.035 ( 0.3496 )	0.7507 ( 0.7343 )	1.203 ( 0.7513 )	0.4521 ( 0.8866 )	-0.1675 ( 0.9109 )	0.9432 ( 0.9789 )	1.111 ( 0.3759 )	0.6836 ( 0.6885 )	1.857 ( 0.1057 )	1.174 ( 0.3817 )	0.7106 ( 0.7944 )	2.191 ( 0.4837 )	1.481 ( 0.7617 )
Clostridium_sensu_stricto_1	-1.653 ( 0.03106 )	1.175 ( 0.1361 )	-0.1631 ( 0.9131 )	1.653 ( 0.02784 )	-1.338 ( 0.2656 )	0.4785 ( 0.9993 )	1.816 ( 0.06059 )	-0.295 ( 0.1147 )	0.9331 ( 0.3119 )	-0.4325 ( 0.8298 )	1.272 ( 0.1651 )	-1.366 ( 0.2957 )	0.339 ( 0.9724 )	1.705 ( 0.1357 )	-0.659 ( 0.8199 )	0.03501 ( 0.9851 )	-0.1631 ( 0.8838 )	0.659 ( 0.5744 )	-0.1981 ( 0.9543 )	0.624 ( 0.8982 )	0.8221 ( 0.4834 )	-1.208 ( 0.4637 )	-0.8114 ( 0.8438 )	0.397 ( 0.8866 )	-1.431 ( 0.2503 )	0.4627 ( 0.9964 )	1.894 ( 0.08219 )	-1.395 ( 0.2894 )	0.4305 ( 0.986 )	1.826 ( 0.1173 )	-1.258 ( 0.5002 )	-1.252 ( 0.6364 )	0.005885 ( 0.9956 )
Collinsella	0.5952 ( 0.5327 )	-0.4769 ( 0.4185 )	-0.1516 ( 0.9032 )	-0.5952 ( 0.2897 )	0.3253 ( 0.7038 )	-0.1183 ( 0.9993 )	-0.4436 ( 0.5428 )	0.3127 ( 0.9617 )	-0.2628 ( 0.7781 )	-0.1261 ( 0.8755 )	-0.236 ( 0.7962 )	0.1366 ( 0.9048 )	0.02676 ( 0.9922 )	-0.1099 ( 0.928 )	0.4468 ( 0.878 )	0.1944 ( 0.9083 )	-0.1516 ( 0.8838 )	-0.4468 ( 0.659 )	-0.346 ( 0.9049 )	-0.6412 ( 0.8982 )	-0.2952 ( 0.7979 )	0.5036 ( 0.6593 )	-0.2637 ( 0.9675 )	-0.7673 ( 0.5812 )	0.3142 ( 0.7871 )	-0.1335 ( 0.9964 )	-0.4477 ( 0.5885 )	0.37 ( 0.6885 )	-0.0121 ( 0.9932 )	-0.3821 ( 0.6529 )	0.3137 ( 0.7944 )	-0.0696 ( 0.9899 )	-0.3833 ( 0.9137 )
Coprococcus_1	0.3286 ( 0.5354 )	-0.6059 ( 0.2755 )	-0.3515 ( 0.8478 )	-0.3286 ( 0.5581 )	0.2544 ( 0.7368 )	0.2773 ( 0.9993 )	0.02286 ( 0.9788 )	-0.03895 ( 0.6428 )	-0.6241 ( 0.3119 )	-0.3581 ( 0.8217 )	-0.3712 ( 0.6909 )	0.266 ( 0.7688 )	0.2529 ( 0.9613 )	-0.01309 ( 0.9883 )	-0.2699 ( 0.705 )	-0.3128 ( 0.7918 )	-0.3515 ( 0.7273 )	0.2699 ( 0.7657 )	-0.03871 ( 0.9776 )	0.5827 ( 0.8982 )	0.6214 ( 0.44 )	0.2974 ( 0.8181 )	0.08185 ( 0.9675 )	-0.2156 ( 0.9029 )	0.1626 ( 0.8915 )	0.3162 ( 0.9964 )	0.1536 ( 0.9103 )	0.2488 ( 0.8269 )	0.4486 ( 0.9027 )	0.1997 ( 0.8587 )	0.3305 ( 0.7944 )	0.02441 ( 0.9899 )	-0.3061 ( 0.9137 )
Coprococcus_2	-1.178 ( 0.4472 )	0.9122 ( 0.4582 )	-0.303 ( 0.9032 )	1.178 ( 0.2929 )	-1.215 ( 0.523 )	0.2661 ( 0.9993 )	1.481 ( 0.2999 )	-0.1644 ( 0.6418 )	0.8694 ( 0.5711 )	-0.4103 ( 0.866 )	1.013 ( 0.6221 )	-1.28 ( 0.5646 )	0.1437 ( 0.9804 )	1.423 ( 0.3941 )	-1.285 ( 0.5291 )	2.226 ( 0.5236 )	-0.3027 ( 0.8807 )	1.285 ( 0.4523 )	-2.528 ( 0.4599 )	-0.9407 ( 0.8982 )	1.588 ( 0.3659 )	-1.234 ( 0.6593 )	0.332 ( 0.9675 )	1.566 ( 0.6663 )	-1.17 ( 0.6232 )	0.3412 ( 0.9964 )	1.511 ( 0.3759 )	-1.147 ( 0.6204 )	0.1862 ( 0.9932 )	1.333 ( 0.4759 )	-0.995 ( 0.7649 )	-0.224 ( 0.9899 )	0.771 ( 0.9137 )
Coprococcus_3	0.06456 ( 0.5354 )	0.03301 ( 0.9669 )	0.6701 ( 0.6431 )	-0.06456 ( 0.9429 )	0.6371 ( 0.4411 )	-0.09757 ( 0.9993 )	-0.7347 ( 0.2292 )	0.1113 ( 0.7184 )	0.08604 ( 0.9368 )	0.6588 ( 0.6671 )	0.0419 ( 0.9496 )	0.5728 ( 0.5618 )	-0.04414 ( 0.9804 )	-0.6169 ( 0.3941 )	-0.2087 ( 0.5921 )	-0.01247 ( 0.9901 )	0.6702 ( 0.385 )	0.2087 ( 0.8272 )	0.6826 ( 0.5823 )	0.2212 ( 0.934 )	-0.4615 ( 0.4834 )	0.3088 ( 0.8181 )	0.4678 ( 0.8978 )	0.1591 ( 0.9574 )	0.5249 ( 0.6209 )	-0.1945 ( 0.9964 )	-0.7193 ( 0.3222 )	0.5569 ( 0.5662 )	-0.1289 ( 0.9932 )	-0.6859 ( 0.3536 )	0.2341 ( 0.8644 )	0.4042 ( 0.9451 )	0.1701 ( 0.9768 )
Dorea	0.4304 ( 0.5327 )	-0.4073 ( 0.3506 )	-0.1969 ( 0.8524 )	-0.4304 ( 0.2929 )	0.2104 ( 0.7368 )	-0.02305 ( 0.9993 )	-0.2335 ( 0.6805 )	0.0935 ( 0.7738 )	-0.3426 ( 0.5027 )	-0.1824 ( 0.8372 )	-0.3324 ( 0.6221 )	0.1602 ( 0.8324 )	0.01023 ( 0.9922 )	-0.15 ( 0.8929 )	0.3207 ( 0.8379 )	0.04063 ( 0.9851 )	-0.1969 ( 0.8134 )	-0.3207 ( 0.6168 )	-0.2375 ( 0.9049 )	-0.3613 ( 0.8982 )	-0.1238 ( 0.8345 )	-0.01398 ( 0.9786 )	0.2815 ( 0.9675 )	0.2955 ( 0.7977 )	0.1149 ( 0.8938 )	0.08675 ( 0.9964 )	-0.02819 ( 0.9869 )	0.09129 ( 0.8959 )	0.05252 ( 0.9932 )	-0.03876 ( 0.9687 )	-0.1289 ( 0.8968 )	0.36 ( 0.9286 )	0.4889 ( 0.8469 )
Erysipelatoclostridium	-0.3172 ( 0.6885 )	0.03027 ( 0.9769 )	-0.6253 ( 0.8028 )	0.3172 ( 0.724 )	-0.6555 ( 0.6473 )	0.2869 ( 0.9993 )	0.9424 ( 0.3384 )	0.2308 ( 0.6428 )	-0.168 ( 0.912 )	-0.8462 ( 0.6671 )	0.355 ( 0.7962 )	-0.6782 ( 0.6367 )	0.523 ( 0.8784 )	1.201 ( 0.3651 )	-0.7316 ( 0.6235 )	-0.8038 ( 0.7845 )	-0.6253 ( 0.7427 )	0.7316 ( 0.6248 )	0.1786 ( 0.9776 )	1.535 ( 0.8692 )	1.357 ( 0.3659 )	-0.04344 ( 0.9786 )	-0.6384 ( 0.9528 )	-0.595 ( 0.7908 )	-0.3892 ( 0.8267 )	0.5756 ( 0.9964 )	0.9648 ( 0.3759 )	-0.2472 ( 0.858 )	0.7001 ( 0.9023 )	0.9473 ( 0.3965 )	-0.1747 ( 0.9029 )	-0.7401 ( 0.9286 )	-0.5654 ( 0.9137 )
Erysipelotrichaceae_UCG.003	0.0497 ( 0.3766 )	0.7975 ( 0.2755 )	-0.2484 ( 0.9032 )	-0.0497 ( 0.9522 )	-1.046 ( 0.3278 )	-0.8472 ( 0.6622 )	0.1987 ( 0.8649 )	0.04427 ( 0.5352 )	0.8135 ( 0.3119 )	-0.2476 ( 0.8645 )	-0.02463 ( 0.969 )	-1.061 ( 0.3465 )	-0.8382 ( 0.5205 )	0.223 ( 0.8972 )	-0.5115 ( 0.5951 )	1.011 ( 0.5811 )	-0.2484 ( 0.868 )	0.5115 ( 0.6248 )	-1.26 ( 0.5319 )	-0.4998 ( 0.9229 )	0.7599 ( 0.4772 )	-1.152 ( 0.3019 )	-0.06951 ( 0.9675 )	1.083 ( 0.5263 )	-0.8563 ( 0.4709 )	-0.5437 ( 0.9964 )	0.3125 ( 0.8257 )	-1.002 ( 0.3439 )	-0.5895 ( 0.9023 )	0.4123 ( 0.7662 )	-0.9803 ( 0.507 )	0.04311 ( 0.9899 )	1.023 ( 0.7617 )
Escherichia/Shigella	2.692 ( 6.093e-08 )	-2.781 ( 8.41e-06 )	0.7566 ( 0.7945 )	-2.692 ( 6.715e-06 )	3.538 ( 8.239e-06 )	0.08857 ( 0.9993 )	-3.449 ( 8.479e-06 )	0.4433 ( 3.692e-07 )	-2.756 ( 1.552e-05 )	0.91 ( 0.6671 )	-2.203 ( 0.003147 )	3.666 ( 3.196e-06 )	0.5533 ( 0.8784 )	-3.112 ( 0.0001448 )	-0.3152 ( 0.8766 )	0.4922 ( 0.8049 )	0.7567 ( 0.7273 )	0.3152 ( 0.865 )	0.2645 ( 0.9543 )	-0.177 ( 0.991 )	-0.4415 ( 0.7979 )	3.598 ( 1.34e-06 )	0.1018 ( 0.9675 )	-3.496 ( 0.001196 )	3.48 ( 8.578e-07 )	0.1444 ( 0.9964 )	-3.335 ( 1.599e-06 )	3.427 ( 3.479e-06 )	0.4025 ( 0.9716 )	-3.024 ( 6.177e-05 )	3.663 ( 2.26e-06 )	0.5532 ( 0.9451 )	-3.11 ( 0.01821 )
Faecalibacterium	-0.4291 ( 0.04769 )	0.8763 ( 0.05378 )	1.059 ( 0.08039 )	0.4291 ( 0.3165 )	0.1824 ( 0.7877 )	-0.4472 ( 0.8246 )	-0.6296 ( 0.244 )	0.04716 ( 0.0555 )	0.8962 ( 0.06419 )	1.069 ( 0.0989 )	0.4824 ( 0.475 )	0.1732 ( 0.8324 )	-0.4138 ( 0.8784 )	-0.5871 ( 0.3686 )	-0.5378 ( 0.08852 )	0.7419 ( 0.5236 )	1.059 ( 0.02383 )	0.5378 ( 0.4248 )	0.3168 ( 0.8878 )	-0.2042 ( 0.934 )	-0.521 ( 0.4421 )	0.06896 ( 0.9464 )	-0.277 ( 0.9675 )	-0.346 ( 0.7908 )	0.1268 ( 0.8938 )	-0.4243 ( 0.9964 )	-0.5511 ( 0.3759 )	0.1397 ( 0.858 )	-0.4163 ( 0.9023 )	-0.556 ( 0.3909 )	0.08689 ( 0.9029 )	-0.2647 ( 0.9451 )	-0.3516 ( 0.9137 )
Family.Coriobacteriales_Incertae_Sedis.	0.7037 ( 0.6461 )	-0.132 ( 0.9669 )	-1.016 ( 0.7646 )	-0.7037 ( 0.4869 )	-0.8841 ( 0.6298 )	-0.5716 ( 0.9993 )	0.3125 ( 0.8649 )	0.1729 ( 0.7184 )	-0.08819 ( 0.9418 )	-1.087 ( 0.6671 )	-0.5367 ( 0.7962 )	-0.9984 ( 0.6141 )	-0.4485 ( 0.9613 )	0.5499 ( 0.774 )	1.422 ( 0.5928 )	-0.2281 ( 0.9519 )	-1.016 ( 0.7001 )	-1.422 ( 0.4248 )	-0.788 ( 0.8991 )	-1.194 ( 0.8982 )	-0.4056 ( 0.8293 )	-0.6484 ( 0.7559 )	-1.728 ( 0.3727 )	-1.08 ( 0.7174 )	-0.9534 ( 0.6209 )	-0.7342 ( 0.9964 )	0.2192 ( 0.9386 )	-0.8186 ( 0.6545 )	-0.6478 ( 0.9685 )	0.1707 ( 0.9687 )	-0.9715 ( 0.7231 )	-1.524 ( 0.6132 )	-0.5523 ( 0.9137 )
Family.Eggerthellaceae.	-0.9853 ( 0.2559 )	0.4603 ( 0.5968 )	-0.3787 ( 0.8524 )	0.9853 ( 0.2354 )	-0.839 ( 0.4783 )	0.5251 ( 0.9993 )	1.364 ( 0.1461 )	-0.1033 ( 0.5919 )	0.3875 ( 0.772 )	-0.3785 ( 0.8298 )	0.8488 ( 0.4422 )	-0.766 ( 0.5984 )	0.4613 ( 0.8784 )	1.227 ( 0.3437 )	-2.195 ( 0.122 )	0.04852 ( 0.9851 )	-0.3787 ( 0.8134 )	2.195 ( 0.03061 )	-0.4272 ( 0.9049 )	2.146 ( 0.3903 )	2.574 ( 0.02423 )	-0.8758 ( 0.5287 )	0.9407 ( 0.7329 )	1.817 ( 0.2033 )	-0.751 ( 0.5918 )	0.6118 ( 0.9964 )	1.363 ( 0.134 )	-0.7809 ( 0.5566 )	0.6828 ( 0.9023 )	1.464 ( 0.1209 )	-0.7778 ( 0.7026 )	0.8637 ( 0.8108 )	1.641 ( 0.4799 )
Family.Erysipelotrichaceae.	1.221 ( 0.1039 )	-1.308 ( 0.05629 )	-1.24 ( 0.3049 )	-1.221 ( 0.1087 )	0.06734 ( 0.9781 )	0.0863 ( 0.9993 )	0.01896 ( 0.9788 )	0.0912 ( 0.1379 )	-1.295 ( 0.06419 )	-1.264 ( 0.3474 )	-1.126 ( 0.1651 )	0.0311 ( 0.9816 )	0.169 ( 0.9804 )	0.1379 ( 0.928 )	0.649 ( 0.5475 )	-1.122 ( 0.658 )	-1.241 ( 0.4441 )	-0.649 ( 0.6349 )	-0.1185 ( 0.9776 )	0.4734 ( 0.934 )	0.5918 ( 0.651 )	0.2045 ( 0.8815 )	0.3015 ( 0.9675 )	0.09696 ( 0.9996 )	0.1894 ( 0.8915 )	0.06731 ( 0.9964 )	-0.1221 ( 0.9438 )	0.2681 ( 0.8269 )	0.3229 ( 0.986 )	0.0548 ( 0.9687 )	0.2273 ( 0.8956 )	0.2185 ( 0.9899 )	-0.008826 ( 0.9956 )
Family.Lachnospiraceae.	0.2156 ( 0.3167 )	-0.03425 ( 0.9637 )	0.1578 ( 0.8028 )	-0.2156 ( 0.2897 )	0.1921 ( 0.5722 )	-0.1814 ( 0.863 )	-0.3735 ( 0.1461 )	0.02663 ( 0.5919 )	-0.01989 ( 0.9418 )	0.1578 ( 0.7648 )	-0.1874 ( 0.6221 )	0.1777 ( 0.6367 )	-0.1675 ( 0.8784 )	-0.3452 ( 0.3196 )	0.003827 ( 0.7785 )	0.2618 ( 0.6857 )	0.1578 ( 0.7427 )	-0.003827 ( 0.9951 )	-0.104 ( 0.9049 )	-0.2657 ( 0.8982 )	-0.1616 ( 0.6499 )	0.03808 ( 0.9227 )	0.03277 ( 0.9675 )	-0.005308 ( 0.9996 )	0.1071 ( 0.7871 )	-0.06887 ( 0.9964 )	-0.1759 ( 0.4788 )	0.103 ( 0.7651 )	-0.09969 ( 0.9716 )	-0.2027 ( 0.3994 )	0.00396 ( 0.9877 )	0.1208 ( 0.9451 )	0.1169 ( 0.9137 )
Family.Ruminococcaceae.	-0.07093 ( 0.9585 )	0.1417 ( 0.7776 )	-0.0327 ( 0.9601 )	0.07093 ( 0.9008 )	-0.1744 ( 0.7368 )	-0.07076 ( 0.9993 )	0.1036 ( 0.8649 )	0.07005 ( 0.9298 )	0.1657 ( 0.7921 )	-0.02334 ( 0.9616 )	0.1515 ( 0.7962 )	-0.189 ( 0.7688 )	-0.01419 ( 0.9922 )	0.1748 ( 0.8298 )	0.01459 ( 0.8883 )	0.3332 ( 0.7845 )	-0.03271 ( 0.954 )	-0.01459 ( 0.9864 )	-0.3659 ( 0.8055 )	-0.3478 ( 0.8982 )	0.01812 ( 0.9834 )	-0.1495 ( 0.8699 )	-0.1919 ( 0.9675 )	-0.04246 ( 0.9996 )	-0.2341 ( 0.7579 )	0.01959 ( 0.9964 )	0.2537 ( 0.6397 )	-0.1785 ( 0.8222 )	0.1286 ( 0.9932 )	0.3071 ( 0.5562 )	-0.08502 ( 0.9029 )	-0.09121 ( 0.9899 )	-0.00619 ( 0.9956 )
Family_XIII_AD3011_group	-0.377 ( 0.2875 )	0.3108 ( 0.5887 )	-0.4971 ( 0.7638 )	0.377 ( 0.4184 )	-0.8079 ( 0.2656 )	0.06613 ( 0.9993 )	0.8741 ( 0.1461 )	-0.15 ( 0.5919 )	0.2323 ( 0.7781 )	-0.5263 ( 0.6671 )	0.1544 ( 0.8117 )	-0.7586 ( 0.3465 )	-0.07792 ( 0.9804 )	0.6807 ( 0.3651 )	-0.3239 ( 0.5291 )	0.5625 ( 0.6857 )	-0.4972 ( 0.6728 )	0.3239 ( 0.6928 )	-1.06 ( 0.5102 )	-0.2386 ( 0.934 )	0.8211 ( 0.3496 )	-0.8711 ( 0.2219 )	-0.4584 ( 0.8253 )	0.4127 ( 0.7464 )	-1.034 ( 0.06122 )	0.09926 ( 0.9964 )	1.133 ( 0.03893 )	-1.054 ( 0.07603 )	0.07547 ( 0.9932 )	1.13 ( 0.06189 )	-0.8179 ( 0.3242 )	-0.6995 ( 0.6132 )	0.1185 ( 0.9768 )
Family_XIII_UCG.001	-0.5226 ( 0.5327 )	0.1682 ( 0.7812 )	0.393 ( 0.797 )	0.5226 ( 0.2897 )	0.2247 ( 0.7368 )	0.3544 ( 0.9993 )	0.1296 ( 0.8649 )	0.0137 ( 0.6428 )	0.1766 ( 0.8442 )	0.3922 ( 0.7648 )	0.536 ( 0.4422 )	0.2156 ( 0.8233 )	0.3594 ( 0.8784 )	0.1439 ( 0.9115 )	-0.5149 ( 0.5674 )	0.9028 ( 0.5236 )	0.3933 ( 0.7236 )	0.5149 ( 0.4745 )	-0.5095 ( 0.7847 )	-0.3879 ( 0.9011 )	0.1216 ( 0.8798 )	0.3789 ( 0.7343 )	-0.1445 ( 0.9675 )	-0.5233 ( 0.7174 )	0.2539 ( 0.8204 )	0.3209 ( 0.9964 )	0.06696 ( 0.9501 )	0.1453 ( 0.858 )	0.2689 ( 0.9716 )	0.1236 ( 0.9303 )	0.3364 ( 0.7944 )	-0.2244 ( 0.9619 )	-0.5608 ( 0.8469 )
Flavonifractor	0.5379 ( 0.2559 )	-0.5999 ( 0.3792 )	0.727 ( 0.7228 )	-0.5379 ( 0.3929 )	1.327 ( 0.1425 )	0.06197 ( 0.9993 )	-1.265 ( 0.1461 )	0.2138 ( 0.595 )	-0.4923 ( 0.5711 )	0.633 ( 0.6671 )	-0.287 ( 0.7962 )	1.125 ( 0.2957 )	0.2053 ( 0.9724 )	-0.92 ( 0.3651 )	0.2328 ( 0.7157 )	0.001224 ( 0.9987 )	0.7271 ( 0.6728 )	-0.2328 ( 0.865 )	0.7258 ( 0.8055 )	-0.234 ( 0.991 )	-0.9599 ( 0.44 )	1.406 ( 0.1203 )	0.62 ( 0.8438 )	-0.7857 ( 0.6583 )	1.574 ( 0.04451 )	0.2199 ( 0.9964 )	-1.354 ( 0.09894 )	1.715 ( 0.0383 )	0.3769 ( 0.9716 )	-1.338 ( 0.1173 )	1.172 ( 0.3242 )	0.9412 ( 0.6225 )	-0.2307 ( 0.9768 )
Fusicatenibacter	-0.673 ( 0.1276 )	0.7997 ( 0.05993 )	0.6227 ( 0.6371 )	0.673 ( 0.1856 )	-0.177 ( 0.7877 )	-0.1267 ( 0.9993 )	0.05031 ( 0.9619 )	-0.04858 ( 0.2605 )	0.7636 ( 0.09719 )	0.6186 ( 0.6421 )	0.6199 ( 0.3234 )	-0.145 ( 0.8889 )	-0.1437 ( 0.9724 )	0.001303 ( 0.9973 )	-0.9519 ( 0.2232 )	0.6802 ( 0.584 )	0.6227 ( 0.4441 )	0.9519 ( 0.1514 )	-0.05755 ( 0.9776 )	0.2717 ( 0.934 )	0.3292 ( 0.6499 )	-0.3041 ( 0.7559 )	0.1227 ( 0.9675 )	0.4267 ( 0.7464 )	-0.1525 ( 0.8833 )	0.001999 ( 0.9964 )	0.1545 ( 0.907 )	-0.226 ( 0.8269 )	-0.0829 ( 0.9932 )	0.1431 ( 0.8894 )	-0.2685 ( 0.7978 )	0.2077 ( 0.9619 )	0.4762 ( 0.9137 )
Holdemanella	0.6152 ( 0.7756 )	-0.7196 ( 0.675 )	0.4578 ( 0.9032 )	-0.6152 ( 0.6931 )	1.177 ( 0.6298 )	0.1045 ( 0.9993 )	-1.073 ( 0.5428 )	0.1037 ( 0.8637 )	-0.6624 ( 0.7781 )	0.4446 ( 0.8752 )	-0.5164 ( 0.7962 )	1.107 ( 0.6367 )	0.146 ( 0.9804 )	-0.961 ( 0.6497 )	0.6135 ( 0.8883 )	-0.5239 ( 0.9083 )	0.4583 ( 0.8807 )	-0.6135 ( 0.8555 )	0.9822 ( 0.9049 )	-0.08963 ( 0.991 )	-1.072 ( 0.6499 )	1.035 ( 0.7343 )	0.338 ( 0.9675 )	-0.6974 ( 0.8584 )	1.175 ( 0.6232 )	0.1587 ( 0.9964 )	-1.017 ( 0.614 )	1.039 ( 0.6698 )	0.007692 ( 0.9932 )	-1.031 ( 0.6082 )	0.9497 ( 0.7655 )	0.4484 ( 0.9899 )	-0.5012 ( 0.9768 )
Intestinibacter	-0.8505 ( 0.5681 )	0.8571 ( 0.4124 )	0.8297 ( 0.797 )	0.8505 ( 0.3501 )	-0.02739 ( 0.9961 )	-0.006529 ( 0.9993 )	0.02086 ( 0.9788 )	-0.1274 ( 0.7738 )	0.7275 ( 0.5711 )	0.8037 ( 0.7648 )	0.7373 ( 0.6861 )	0.07626 ( 0.9816 )	0.009806 ( 0.9922 )	-0.06645 ( 0.9834 )	-0.1201 ( 0.6189 )	-0.6656 ( 0.7845 )	0.8297 ( 0.6728 )	0.1201 ( 0.8913 )	1.495 ( 0.5319 )	0.7857 ( 0.8982 )	-0.7096 ( 0.5804 )	0.1907 ( 0.9411 )	-2.523 ( 0.1005 )	-2.714 ( 0.2033 )	0.002828 ( 0.9976 )	-0.01149 ( 0.9964 )	-0.01432 ( 0.992 )	0.009448 ( 0.992 )	-0.04964 ( 0.9932 )	-0.05909 ( 0.9753 )	0.4624 ( 0.8644 )	-2.451 ( 0.3815 )	-2.914 ( 0.3162 )
Intestinimonas	-0.02413 ( 0.7479 )	0.4063 ( 0.4582 )	0.08494 ( 0.9168 )	0.02413 ( 0.964 )	-0.3214 ( 0.6742 )	-0.3822 ( 0.9993 )	-0.06081 ( 0.9619 )	0.02938 ( 0.821 )	0.4154 ( 0.5302 )	0.07907 ( 0.905 )	0.06515 ( 0.9212 )	-0.3363 ( 0.6761 )	-0.3502 ( 0.8784 )	-0.01392 ( 0.9883 )	0.1312 ( 0.8856 )	0.4126 ( 0.7845 )	0.08512 ( 0.8982 )	-0.1312 ( 0.865 )	-0.3274 ( 0.9049 )	-0.5438 ( 0.8982 )	-0.2163 ( 0.8085 )	-0.2615 ( 0.8347 )	-0.4511 ( 0.8983 )	-0.1896 ( 0.9253 )	-0.2922 ( 0.82 )	-0.2968 ( 0.9964 )	-0.004529 ( 0.992 )	-0.1944 ( 0.8269 )	-0.2174 ( 0.986 )	-0.023 ( 0.9753 )	-0.1698 ( 0.8956 )	-0.2766 ( 0.9451 )	-0.1068 ( 0.9768 )
Kingdom.Bacteria.	-0.06182 ( 0.4483 )	-0.5374 ( 0.3666 )	-0.538 ( 0.7945 )	0.06182 ( 0.9429 )	-0.0005245 ( 0.9991 )	0.5992 ( 0.8246 )	0.5998 ( 0.4045 )	-0.1183 ( 0.6428 )	-0.5754 ( 0.3759 )	-0.5836 ( 0.6671 )	-0.1371 ( 0.871 )	-0.008142 ( 0.9864 )	0.4383 ( 0.8784 )	0.4465 ( 0.5893 )	0.589 ( 0.4923 )	1.128 ( 0.5236 )	-0.538 ( 0.7001 )	-0.589 ( 0.5744 )	-1.666 ( 0.456 )	-1.717 ( 0.3903 )	-0.05096 ( 0.9622 )	-0.1327 ( 0.8997 )	-0.1103 ( 0.9675 )	0.02239 ( 0.9996 )	-0.4819 ( 0.6232 )	0.5261 ( 0.9789 )	1.008 ( 0.134 )	-0.4456 ( 0.6504 )	0.6639 ( 0.6782 )	1.11 ( 0.1173 )	-0.09797 ( 0.9029 )	0.06121 ( 0.9899 )	0.1592 ( 0.9768 )
Lachnoclostridium	1.175 ( 0.0002431 )	-0.6204 ( 0.1456 )	0.3333 ( 0.8028 )	-1.175 ( 0.0006356 )	0.9537 ( 0.1008 )	-0.5549 ( 0.6622 )	-1.509 ( 0.0004746 )	0.1264 ( 0.01099 )	-0.5745 ( 0.2531 )	0.308 ( 0.8204 )	-1.037 ( 0.01534 )	0.8825 ( 0.1702 )	-0.4628 ( 0.6761 )	-1.345 ( 0.003852 )	1.107 ( 0.04559 )	0.5468 ( 0.6857 )	0.3333 ( 0.7427 )	-1.107 ( 0.09039 )	-0.2135 ( 0.9049 )	-1.654 ( 0.1771 )	-1.44 ( 0.03544 )	1.233 ( 0.03437 )	-0.5869 ( 0.7329 )	-1.82 ( 0.009868 )	1.153 ( 0.03662 )	-0.5298 ( 0.8097 )	-1.683 ( 0.0001516 )	1.244 ( 0.02941 )	-0.4521 ( 0.8809 )	-1.696 ( 0.0002069 )	1.129 ( 0.08884 )	-0.375 ( 0.9286 )	-1.504 ( 0.09407 )
Lachnospira	-1.056 ( 0.0605 )	1.126 ( 0.05993 )	0.07405 ( 0.9569 )	1.056 ( 0.1211 )	-1.052 ( 0.2656 )	-0.07047 ( 0.9993 )	0.9817 ( 0.2116 )	-0.1772 ( 0.09261 )	1.148 ( 0.06638 )	-0.04165 ( 0.9616 )	0.9286 ( 0.2604 )	-1.189 ( 0.2493 )	-0.2189 ( 0.9724 )	0.9702 ( 0.3651 )	-0.5821 ( 0.5291 )	1.637 ( 0.29 )	0.07397 ( 0.9446 )	0.5821 ( 0.6033 )	-1.563 ( 0.4599 )	-1.055 ( 0.8754 )	0.5081 ( 0.6499 )	-1.206 ( 0.2361 )	-0.06573 ( 0.9675 )	1.14 ( 0.4636 )	-0.6619 ( 0.5918 )	-0.149 ( 0.9964 )	0.513 ( 0.614 )	-0.9734 ( 0.3321 )	-0.1247 ( 0.9932 )	0.8487 ( 0.3528 )	-0.5798 ( 0.7239 )	-0.2113 ( 0.9899 )	0.3685 ( 0.9137 )
Lachnospiraceae_FCS020_group	-0.07876 ( 0.9187 )	0.2896 ( 0.675 )	-0.007285 ( 0.9867 )	0.07876 ( 0.9427 )	-0.2969 ( 0.7177 )	-0.2109 ( 0.9993 )	0.08604 ( 0.947 )	-0.2294 ( 0.8637 )	0.1977 ( 0.8442 )	-0.09823 ( 0.8864 )	-0.1814 ( 0.802 )	-0.296 ( 0.7494 )	-0.3792 ( 0.8784 )	-0.08322 ( 0.9343 )	-0.1005 ( 0.9949 )	0.046 ( 0.9851 )	-0.007241 ( 0.9842 )	0.1005 ( 0.865 )	-0.05324 ( 0.9776 )	0.05455 ( 0.991 )	0.1078 ( 0.9027 )	-0.3857 ( 0.7559 )	-0.5319 ( 0.8438 )	-0.1461 ( 0.9609 )	-0.4396 ( 0.7153 )	-0.2464 ( 0.9964 )	0.1932 ( 0.907 )	-0.5304 ( 0.5947 )	-0.3432 ( 0.9716 )	0.1871 ( 0.8774 )	-0.4169 ( 0.7655 )	-0.9084 ( 0.6031 )	-0.4915 ( 0.9137 )
Lachnospiraceae_ND3007_group	-0.2491 ( 0.8485 )	0.4211 ( 0.552 )	0.2758 ( 0.8666 )	0.2491 ( 0.724 )	-0.1453 ( 0.903 )	-0.172 ( 0.9993 )	-0.02665 ( 0.9788 )	-0.08375 ( 0.8922 )	0.3794 ( 0.716 )	0.2943 ( 0.8298 )	0.188 ( 0.8217 )	-0.08515 ( 0.965 )	-0.1915 ( 0.9724 )	-0.1063 ( 0.9291 )	-0.3428 ( 0.8856 )	0.4369 ( 0.7845 )	0.2758 ( 0.8342 )	0.3428 ( 0.7856 )	-0.1611 ( 0.9543 )	-0.09402 ( 0.991 )	0.06706 ( 0.9622 )	-0.4883 ( 0.7343 )	0.1847 ( 0.9675 )	0.673 ( 0.7174 )	-0.2938 ( 0.8267 )	-0.1285 ( 0.9964 )	0.1653 ( 0.922 )	-0.3027 ( 0.8269 )	-0.2211 ( 0.9932 )	0.08153 ( 0.9687 )	-0.2731 ( 0.8644 )	0.07867 ( 0.9899 )	0.3518 ( 0.9137 )
Lachnospiraceae_NK4A136_group	-0.6658 ( 0.1592 )	1.277 ( 0.05378 )	0.385 ( 0.8524 )	0.6658 ( 0.2929 )	-0.8919 ( 0.4044 )	-0.6111 ( 0.863 )	0.2809 ( 0.8367 )	-0.1018 ( 0.1777 )	1.294 ( 0.06419 )	0.4064 ( 0.8217 )	0.5522 ( 0.6221 )	-0.8879 ( 0.4631 )	-0.7421 ( 0.634 )	0.1457 ( 0.928 )	-0.7727 ( 0.7552 )	0.4154 ( 0.7918 )	0.3849 ( 0.8134 )	0.7727 ( 0.4745 )	-0.03048 ( 0.9776 )	0.3573 ( 0.934 )	0.3878 ( 0.7308 )	-0.5794 ( 0.7343 )	-0.6932 ( 0.8253 )	-0.1137 ( 0.9996 )	-0.6939 ( 0.5918 )	-0.1902 ( 0.9964 )	0.5037 ( 0.6397 )	-0.6312 ( 0.5947 )	-0.1203 ( 0.9932 )	0.5109 ( 0.6391 )	-0.3726 ( 0.7978 )	-1.553 ( 0.3815 )	-1.181 ( 0.67 )
Lachnospiraceae_UCG.001	-0.6617 ( 0.4992 )	1.056 ( 0.2457 )	0.4042 ( 0.8524 )	0.6617 ( 0.4188 )	-0.6515 ( 0.6473 )	-0.3939 ( 0.9993 )	0.2575 ( 0.8649 )	-0.197 ( 0.6428 )	0.9892 ( 0.3119 )	0.3525 ( 0.8372 )	0.5034 ( 0.7682 )	-0.6367 ( 0.6367 )	-0.4858 ( 0.9232 )	0.1509 ( 0.9291 )	-0.415 ( 0.7157 )	1.426 ( 0.5565 )	0.4042 ( 0.8134 )	0.415 ( 0.8138 )	-1.022 ( 0.7847 )	-1.011 ( 0.8982 )	0.01082 ( 0.9888 )	-0.8919 ( 0.6496 )	-0.2527 ( 0.9675 )	0.6392 ( 0.7977 )	-0.657 ( 0.719 )	-0.5026 ( 0.9964 )	0.1544 ( 0.9438 )	-0.6876 ( 0.6727 )	-0.5228 ( 0.9716 )	0.1648 ( 0.9687 )	-0.7414 ( 0.7649 )	-0.4771 ( 0.9451 )	0.2643 ( 0.9768 )
Lachnospiraceae_UCG.004	-1.146 ( 0.4039 )	0.9918 ( 0.3506 )	0.7873 ( 0.797 )	1.146 ( 0.263 )	-0.2045 ( 0.903 )	0.1545 ( 0.9993 )	0.3591 ( 0.8505 )	-0.43 ( 0.6516 )	1.014 ( 0.3458 )	0.6351 ( 0.8217 )	0.7016 ( 0.6909 )	-0.3786 ( 0.8324 )	-0.3122 ( 0.9724 )	0.06643 ( 0.9834 )	-0.7658 ( 0.4923 )	2.519 ( 0.268 )	0.7872 ( 0.7001 )	0.7658 ( 0.6033 )	-1.731 ( 0.5319 )	-1.753 ( 0.8039 )	-0.0214 ( 0.9888 )	-0.5396 ( 0.8347 )	0.3459 ( 0.9675 )	0.8855 ( 0.7781 )	-0.2872 ( 0.8938 )	0.2175 ( 0.9964 )	0.5047 ( 0.8257 )	-0.3321 ( 0.858 )	0.06594 ( 0.9932 )	0.3981 ( 0.8587 )	-0.352 ( 0.8956 )	-0.204 ( 0.9899 )	0.1481 ( 0.9832 )
Lactobacillus	1.204 ( 0.03921 )	-1.249 ( 0.2016 )	1.675 ( 0.3049 )	-1.204 ( 0.2354 )	2.924 ( 0.01024 )	0.04468 ( 0.9993 )	-2.88 ( 0.004498 )	0.7304 ( 0.1501 )	-1.617 ( 0.1268 )	0.9907 ( 0.6671 )	-0.376 ( 0.7962 )	2.607 ( 0.06766 )	1.241 ( 0.5205 )	-1.367 ( 0.3686 )	-0.216 ( 0.8441 )	0.314 ( 0.9083 )	0.9716 ( 0.7001 )	0.216 ( 0.865 )	0.6575 ( 0.9049 )	-0.09808 ( 0.991 )	-0.7556 ( 0.6499 )	2.743 ( 0.01867 )	0.4225 ( 0.9675 )	-2.32 ( 0.2033 )	2.142 ( 0.05383 )	-0.00279 ( 0.9964 )	-2.145 ( 0.05608 )	2.257 ( 0.07603 )	0.9976 ( 0.8809 )	-1.259 ( 0.3528 )	1.284 ( 0.5439 )	1.163 ( 0.8108 )	-0.1211 ( 0.9832 )
Marvinbryantia	-0.3519 ( 0.5354 )	0.3532 ( 0.6121 )	-0.342 ( 0.8524 )	0.3519 ( 0.5844 )	-0.6952 ( 0.4531 )	-0.001304 ( 0.9993 )	0.6939 ( 0.3315 )	-0.2234 ( 0.846 )	0.2558 ( 0.7934 )	-0.2965 ( 0.8298 )	0.1171 ( 0.886 )	-0.5523 ( 0.6367 )	-0.1387 ( 0.9804 )	0.4136 ( 0.6497 )	-0.8113 ( 0.5291 )	-0.06661 ( 0.9851 )	-0.3418 ( 0.7584 )	0.8113 ( 0.3509 )	-0.2752 ( 0.9049 )	0.8779 ( 0.8692 )	1.153 ( 0.1844 )	-0.7517 ( 0.5287 )	-0.03845 ( 0.9675 )	0.7133 ( 0.6798 )	-0.7564 ( 0.4656 )	0.01836 ( 0.9964 )	0.7748 ( 0.3406 )	-0.7715 ( 0.4226 )	0.007835 ( 0.9932 )	0.7793 ( 0.3528 )	-0.5156 ( 0.7649 )	-0.3892 ( 0.9451 )	0.1264 ( 0.9768 )
Methanobrevibacter	0.5401 ( 0.6461 )	0.02342 ( 0.9769 )	-1.297 ( 0.7638 )	-0.5401 ( 0.7136 )	-1.321 ( 0.5105 )	-0.5636 ( 0.9993 )	0.7571 ( 0.6485 )	0.1888 ( 0.7184 )	0.1732 ( 0.9368 )	-1.251 ( 0.6671 )	-0.2487 ( 0.886 )	-1.424 ( 0.5618 )	-0.4218 ( 0.9724 )	1.002 ( 0.5807 )	0.3033 ( 0.6189 )	1.185 ( 0.7845 )	-1.297 ( 0.6728 )	-0.3033 ( 0.865 )	-2.482 ( 0.5319 )	-1.488 ( 0.8982 )	0.9938 ( 0.6499 )	-1.54 ( 0.4946 )	-1.073 ( 0.8595 )	0.4674 ( 0.9029 )	-1.626 ( 0.4067 )	-0.7776 ( 0.9964 )	0.8489 ( 0.6397 )	-1.696 ( 0.3439 )	-0.5161 ( 0.986 )	1.18 ( 0.4802 )	-1.685 ( 0.5009 )	-0.6077 ( 0.9451 )	1.078 ( 0.9137 )
Negativibacillus	0.7943 ( 0.3167 )	-1.119 ( 0.1646 )	0.04925 ( 0.9758 )	-0.7943 ( 0.3017 )	1.169 ( 0.3727 )	0.3251 ( 0.9993 )	-0.8435 ( 0.4061 )	0.4379 ( 0.6428 )	-0.8417 ( 0.3491 )	0.01241 ( 0.9848 )	-0.2888 ( 0.7962 )	0.8541 ( 0.5782 )	0.5529 ( 0.8784 )	-0.3012 ( 0.8929 )	0.8863 ( 0.5928 )	-1.32 ( 0.584 )	0.04929 ( 0.9729 )	-0.8863 ( 0.5733 )	1.369 ( 0.5823 )	0.4338 ( 0.934 )	-0.9356 ( 0.4834 )	1.37 ( 0.261 )	0.2952 ( 0.9675 )	-1.075 ( 0.6056 )	1.328 ( 0.2345 )	0.4234 ( 0.9964 )	-0.9048 ( 0.3759 )	1.299 ( 0.2894 )	0.5059 ( 0.9685 )	-0.7931 ( 0.4764 )	1.119 ( 0.5002 )	0.6687 ( 0.9286 )	-0.4502 ( 0.9137 )
Odoribacter	0.2118 ( 0.351 )	0.6753 ( 0.2994 )	0.2199 ( 0.9032 )	-0.2118 ( 0.7335 )	-0.4554 ( 0.6473 )	-0.8871 ( 0.6216 )	-0.4317 ( 0.5768 )	0.09569 ( 0.5919 )	0.6969 ( 0.3119 )	0.2563 ( 0.8372 )	-0.07885 ( 0.9212 )	-0.4406 ( 0.6367 )	-0.7758 ( 0.5205 )	-0.3352 ( 0.7701 )	-0.8944 ( 0.5951 )	0.8414 ( 0.658 )	0.22 ( 0.8807 )	0.8944 ( 0.3939 )	-0.6215 ( 0.8055 )	0.05293 ( 0.991 )	0.6744 ( 0.4834 )	-0.2128 ( 0.8785 )	-1.173 ( 0.1633 )	-0.9603 ( 0.4636 )	-0.4648 ( 0.668 )	-0.7362 ( 0.7313 )	-0.2713 ( 0.8257 )	-0.3633 ( 0.7163 )	-0.6333 ( 0.7274 )	-0.27 ( 0.8314 )	-0.1092 ( 0.9029 )	-1.161 ( 0.477 )	-1.051 ( 0.6441 )
Order.Clostridiales.	-0.04803 ( 0.4039 )	0.3344 ( 0.7405 )	-0.8738 ( 0.7228 )	0.04803 ( 0.9522 )	-1.208 ( 0.2656 )	-0.2864 ( 0.9993 )	0.9218 ( 0.2999 )	-0.1523 ( 0.6428 )	0.2104 ( 0.87 )	-0.8659 ( 0.6671 )	-0.1738 ( 0.871 )	-1.076 ( 0.4213 )	-0.3842 ( 0.9586 )	0.692 ( 0.5517 )	-0.2624 ( 0.4923 )	0.8962 ( 0.6658 )	-0.8739 ( 0.6045 )	0.2624 ( 0.865 )	-1.77 ( 0.4599 )	-0.6338 ( 0.8982 )	1.136 ( 0.3659 )	-1.505 ( 0.2112 )	-0.2523 ( 0.9675 )	1.252 ( 0.498 )	-1.438 ( 0.1606 )	-0.3353 ( 0.9964 )	1.103 ( 0.2893 )	-1.543 ( 0.1529 )	-0.1914 ( 0.9932 )	1.352 ( 0.1757 )	-1.63 ( 0.2233 )	0.07915 ( 0.9899 )	1.709 ( 0.4799 )
Order.Mollicutes_RF39.	-0.3727 ( 0.9187 )	0.1866 ( 0.9637 )	-0.3603 ( 0.9032 )	0.3727 ( 0.753 )	-0.5469 ( 0.7368 )	0.1861 ( 0.9993 )	0.733 ( 0.6268 )	-0.543 ( 0.8846 )	0.1129 ( 0.9418 )	-0.6991 ( 0.8217 )	-0.4339 ( 0.7962 )	-0.812 ( 0.6367 )	-0.5468 ( 0.9613 )	0.2652 ( 0.928 )	-1.036 ( 0.6953 )	-0.8497 ( 0.7845 )	-0.3601 ( 0.8807 )	1.036 ( 0.5744 )	0.4897 ( 0.9049 )	1.886 ( 0.8692 )	1.396 ( 0.44 )	-0.7565 ( 0.7559 )	-0.07607 ( 0.9675 )	0.6805 ( 0.8416 )	-1.236 ( 0.5918 )	-0.1233 ( 0.9964 )	1.112 ( 0.4951 )	-0.8408 ( 0.6885 )	0.1175 ( 0.9932 )	0.9583 ( 0.5812 )	-1.173 ( 0.7231 )	-0.9263 ( 0.9451 )	0.2465 ( 0.9768 )
Order.Rhodospirillales.	-1.535 ( 0.2875 )	-0.06921 ( 0.9669 )	-0.03248 ( 0.9867 )	1.535 ( 0.1856 )	0.03673 ( 0.9961 )	1.604 ( 0.6216 )	1.567 ( 0.2268 )	-0.3495 ( 0.2792 )	0.5804 ( 0.7672 )	0.3174 ( 0.8755 )	1.939 ( 0.1286 )	-0.263 ( 0.9048 )	1.359 ( 0.5205 )	1.622 ( 0.3651 )	-1.76 ( 0.4923 )	3.106 ( 0.29 )	-0.03157 ( 0.9842 )	1.76 ( 0.3509 )	-3.137 ( 0.456 )	-1.346 ( 0.8982 )	1.791 ( 0.3659 )	-1.656 ( 0.2716 )	1.859 ( 0.3035 )	3.515 ( 0.0287 )	-0.3433 ( 0.8737 )	1.271 ( 0.7434 )	1.614 ( 0.2254 )	0.1246 ( 0.9329 )	1.687 ( 0.2501 )	1.562 ( 0.299 )	-0.3363 ( 0.8956 )	2.009 ( 0.4837 )	2.345 ( 0.4799 )
Oscillibacter	0.62 ( 0.3393 )	-0.3709 ( 0.4582 )	0.09052 ( 0.9156 )	-0.62 ( 0.2354 )	0.4614 ( 0.5722 )	-0.2491 ( 0.9993 )	-0.7105 ( 0.2268 )	0.3311 ( 0.9767 )	-0.1083 ( 0.9073 )	0.0236 ( 0.9625 )	-0.1927 ( 0.7962 )	0.1319 ( 0.9045 )	-0.08435 ( 0.9804 )	-0.2163 ( 0.8302 )	0.08889 ( 0.8766 )	0.5521 ( 0.7421 )	0.09052 ( 0.8982 )	-0.08889 ( 0.8808 )	-0.4616 ( 0.8147 )	-0.641 ( 0.8982 )	-0.1794 ( 0.8293 )	0.5805 ( 0.5287 )	-0.4206 ( 0.8964 )	-1.001 ( 0.3183 )	0.5094 ( 0.5918 )	-0.1831 ( 0.9964 )	-0.6925 ( 0.2893 )	0.6275 ( 0.4054 )	-0.06703 ( 0.9932 )	-0.6946 ( 0.3193 )	0.2984 ( 0.7944 )	-0.03225 ( 0.9899 )	-0.3307 ( 0.9137 )
Parabacteroides	0.4918 ( 0.06045 )	-0.02683 ( 0.9669 )	0.7786 ( 0.3049 )	-0.4918 ( 0.2897 )	0.8055 ( 0.2656 )	-0.465 ( 0.8246 )	-1.27 ( 0.007265 )	-0.2215 ( 0.01857 )	-0.1606 ( 0.8442 )	0.732 ( 0.4294 )	-0.8172 ( 0.1283 )	0.8927 ( 0.1702 )	-0.6566 ( 0.5205 )	-1.549 ( 0.0007384 )	-0.3972 ( 0.5291 )	0.2725 ( 0.7918 )	0.7787 ( 0.2556 )	0.3972 ( 0.6033 )	0.5062 ( 0.7847 )	0.1248 ( 0.991 )	-0.3814 ( 0.6092 )	0.7878 ( 0.2361 )	-0.4202 ( 0.8253 )	-1.208 ( 0.1427 )	0.7403 ( 0.2164 )	-0.1975 ( 0.9964 )	-0.9379 ( 0.08113 )	0.7214 ( 0.2894 )	-0.2995 ( 0.9469 )	-1.021 ( 0.06385 )	0.8498 ( 0.2572 )	-0.5713 ( 0.7018 )	-1.421 ( 0.09407 )
Parasutterella	0.3281 ( 0.9585 )	-0.06284 ( 0.9669 )	-0.3509 ( 0.9032 )	-0.3281 ( 0.7335 )	-0.288 ( 0.835 )	-0.2652 ( 0.9993 )	0.0228 ( 0.9788 )	0.187 ( 0.9946 )	-0.1464 ( 0.9368 )	-0.2536 ( 0.8755 )	-0.1522 ( 0.9027 )	-0.1072 ( 0.9712 )	-0.00588 ( 0.9922 )	0.1013 ( 0.9657 )	-0.3062 ( 0.8856 )	0.481 ( 0.8049 )	-0.3509 ( 0.8797 )	0.3062 ( 0.865 )	-0.8319 ( 0.8147 )	-0.1748 ( 0.991 )	0.6571 ( 0.6499 )	-0.2102 ( 0.9227 )	0.7864 ( 0.9075 )	0.9966 ( 0.7174 )	-0.0401 ( 0.9874 )	-0.2701 ( 0.9964 )	-0.23 ( 0.9234 )	0.1919 ( 0.8988 )	-0.0849 ( 0.9932 )	-0.2768 ( 0.8932 )	-0.2209 ( 0.9029 )	0.4044 ( 0.9665 )	0.6253 ( 0.9137 )
Phascolarctobacterium	0.4829 ( 0.5327 )	-0.1922 ( 0.9263 )	0.9312 ( 0.7638 )	-0.4829 ( 0.6246 )	1.123 ( 0.4411 )	-0.2907 ( 0.9993 )	-1.414 ( 0.2116 )	0.1302 ( 0.7184 )	-0.1331 ( 0.9368 )	0.9282 ( 0.6671 )	-0.3186 ( 0.7962 )	1.061 ( 0.5588 )	-0.1856 ( 0.9804 )	-1.247 ( 0.3686 )	0.2247 ( 0.7785 )	0.6023 ( 0.7918 )	0.9312 ( 0.7001 )	-0.2247 ( 0.865 )	0.3289 ( 0.9543 )	-0.827 ( 0.9011 )	-1.156 ( 0.4834 )	1.14 ( 0.4872 )	-0.04948 ( 0.9675 )	-1.19 ( 0.6056 )	1.116 ( 0.429 )	-0.09552 ( 0.9964 )	-1.212 ( 0.2917 )	1.163 ( 0.3841 )	-0.06672 ( 0.9932 )	-1.229 ( 0.3193 )	1.114 ( 0.5625 )	-0.0673 ( 0.9899 )	-1.181 ( 0.7617 )
Phylum.Firmicutes.	0.004475 ( 0.3518 )	0.2492 ( 0.7776 )	-0.911 ( 0.6371 )	-0.004475 ( 0.9938 )	-1.16 ( 0.2656 )	-0.2537 ( 0.9993 )	0.9065 ( 0.2592 )	-0.06787 ( 0.5375 )	0.2016 ( 0.87 )	-0.9218 ( 0.6421 )	-0.116 ( 0.9027 )	-1.123 ( 0.2957 )	-0.3175 ( 0.9613 )	0.8058 ( 0.3941 )	0.381 ( 0.5928 )	0.4374 ( 0.7918 )	-0.911 ( 0.6045 )	-0.381 ( 0.8138 )	-1.348 ( 0.5326 )	-0.8184 ( 0.8982 )	0.53 ( 0.6499 )	-1.429 ( 0.1051 )	-0.2236 ( 0.9675 )	1.206 ( 0.3938 )	-1.392 ( 0.07027 )	-0.304 ( 0.9964 )	1.088 ( 0.1736 )	-1.374 ( 0.101 )	-0.2005 ( 0.9932 )	1.174 ( 0.1487 )	-1.458 ( 0.1503 )	0.006714 ( 0.9984 )	1.465 ( 0.4799 )
Romboutsia	-0.9268 ( 0.2415 )	1.275 ( 0.09141 )	0.2082 ( 0.9032 )	0.9268 ( 0.263 )	-1.066 ( 0.4044 )	-0.3478 ( 0.9993 )	0.7186 ( 0.4862 )	-0.02636 ( 0.4264 )	1.248 ( 0.1268 )	0.1972 ( 0.8755 )	0.8967 ( 0.4422 )	-1.051 ( 0.4631 )	-0.3516 ( 0.9613 )	0.6996 ( 0.5517 )	-0.154 ( 0.8883 )	0.5814 ( 0.7845 )	0.2082 ( 0.8807 )	0.154 ( 0.865 )	-0.3732 ( 0.9049 )	-0.4274 ( 0.934 )	-0.05417 ( 0.9622 )	-0.8573 ( 0.6496 )	-1.511 ( 0.3727 )	-0.6538 ( 0.7908 )	-1.078 ( 0.4656 )	-0.123 ( 0.9964 )	0.9554 ( 0.4131 )	-1.134 ( 0.4054 )	-0.1434 ( 0.9932 )	0.9911 ( 0.3965 )	-0.8843 ( 0.7231 )	-1.535 ( 0.587 )	-0.6509 ( 0.9137 )
Roseburia	-0.2875 ( 0.04399 )	0.9399 ( 0.05993 )	1.264 ( 0.06596 )	0.2875 ( 0.5999 )	0.3245 ( 0.6742 )	-0.6524 ( 0.6622 )	-0.9769 ( 0.1461 )	-0.0355 ( 0.0555 )	0.9374 ( 0.06419 )	1.278 ( 0.09059 )	0.2633 ( 0.7962 )	0.3401 ( 0.6761 )	-0.6741 ( 0.5205 )	-1.014 ( 0.1797 )	-0.4754 ( 0.122 )	0.8399 ( 0.5761 )	1.264 ( 0.02383 )	0.4754 ( 0.5744 )	0.4244 ( 0.8396 )	-0.3646 ( 0.934 )	-0.789 ( 0.3659 )	0.01237 ( 0.9789 )	-0.3307 ( 0.9675 )	-0.3431 ( 0.8033 )	0.1221 ( 0.9077 )	-0.6215 ( 0.8097 )	-0.7436 ( 0.2917 )	0.1348 ( 0.8869 )	-0.6019 ( 0.7274 )	-0.7367 ( 0.3319 )	0.1491 ( 0.9029 )	-0.5713 ( 0.877 )	-0.7205 ( 0.7617 )
Ruminiclostridium_5	0.5421 ( 0.1753 )	-0.6729 ( 0.05993 )	-0.4364 ( 0.7228 )	-0.5421 ( 0.1856 )	0.2364 ( 0.6742 )	0.1307 ( 0.9993 )	-0.1057 ( 0.8649 )	-0.1097 ( 0.1379 )	-0.7179 ( 0.06419 )	-0.4348 ( 0.6671 )	-0.6618 ( 0.1286 )	0.2831 ( 0.6367 )	0.05609 ( 0.9804 )	-0.227 ( 0.7389 )	0.6072 ( 0.03607 )	-1.583 ( 0.0175 )	-0.4364 ( 0.6728 )	-0.6072 ( 0.3509 )	1.147 ( 0.456 )	0.9761 ( 0.4709 )	-0.1707 ( 0.8176 )	0.2461 ( 0.7559 )	0.2257 ( 0.9675 )	-0.02038 ( 0.9996 )	0.1656 ( 0.8267 )	0.2796 ( 0.9964 )	0.114 ( 0.9101 )	0.2865 ( 0.6727 )	0.3311 ( 0.9023 )	0.04456 ( 0.9687 )	0.2873 ( 0.7649 )	0.2008 ( 0.9451 )	-0.08652 ( 0.9768 )
Ruminiclostridium_6	-0.4714 ( 0.5354 )	0.3564 ( 0.7622 )	-0.5787 ( 0.8409 )	0.4714 ( 0.5998 )	-0.935 ( 0.4783 )	0.1151 ( 0.9993 )	1.05 ( 0.2999 )	-0.5512 ( 0.833 )	0.2871 ( 0.8457 )	-0.5358 ( 0.8217 )	-0.001965 ( 0.9972 )	-0.8229 ( 0.6104 )	-0.2891 ( 0.9724 )	0.5338 ( 0.6934 )	-1.392 ( 0.2292 )	0.9257 ( 0.6658 )	-0.5786 ( 0.7273 )	1.392 ( 0.2555 )	-1.504 ( 0.5319 )	0.4661 ( 0.934 )	1.97 ( 0.05243 )	-1.582 ( 0.2361 )	0.8889 ( 0.8253 )	2.471 ( 0.1456 )	-1.188 ( 0.4067 )	0.06784 ( 0.9964 )	1.256 ( 0.2893 )	-1.327 ( 0.3242 )	0.1915 ( 0.9932 )	1.518 ( 0.1865 )	-1.463 ( 0.3588 )	0.324 ( 0.9899 )	1.787 ( 0.5718 )
Ruminiclostridium_9	-0.0498 ( 0.9187 )	0.04956 ( 0.9669 )	-0.2187 ( 0.8524 )	0.0498 ( 0.9429 )	-0.2683 ( 0.6742 )	0.0002315 ( 0.9993 )	0.2685 ( 0.6324 )	0.09611 ( 0.8637 )	0.09182 ( 0.9102 )	-0.2217 ( 0.8298 )	0.1538 ( 0.7962 )	-0.3135 ( 0.6367 )	0.06195 ( 0.9804 )	0.3755 ( 0.5517 )	-0.6216 ( 0.5291 )	0.6408 ( 0.5893 )	-0.2188 ( 0.8134 )	0.6216 ( 0.3939 )	-0.8595 ( 0.5319 )	-0.01914 ( 0.991 )	0.8404 ( 0.3298 )	-0.4427 ( 0.6152 )	0.2786 ( 0.9675 )	0.7214 ( 0.4636 )	-0.3184 ( 0.7153 )	0.00297 ( 0.9964 )	0.3214 ( 0.614 )	-0.314 ( 0.6727 )	0.06805 ( 0.9932 )	0.3821 ( 0.521 )	-0.602 ( 0.5002 )	0.4134 ( 0.9054 )	1.015 ( 0.4603 )
Ruminococcaceae_NK4A214_group	-0.7584 ( 0.351 )	0.2864 ( 0.7246 )	-0.1693 ( 0.9032 )	0.7584 ( 0.2354 )	-0.4557 ( 0.6473 )	0.472 ( 0.9993 )	0.9276 ( 0.2116 )	-0.1582 ( 0.6428 )	0.1861 ( 0.87 )	-0.1801 ( 0.8755 )	0.5919 ( 0.5691 )	-0.3663 ( 0.7115 )	0.4058 ( 0.8784 )	0.772 ( 0.3686 )	-0.886 ( 0.5916 )	0.5237 ( 0.7845 )	-0.1693 ( 0.8807 )	0.886 ( 0.3509 )	-0.693 ( 0.7847 )	0.3622 ( 0.934 )	1.055 ( 0.3437 )	-0.7308 ( 0.5287 )	0.2714 ( 0.9675 )	1.002 ( 0.498 )	-0.8005 ( 0.4199 )	0.4408 ( 0.9964 )	1.241 ( 0.09934 )	-0.7243 ( 0.4658 )	0.4725 ( 0.9113 )	1.197 ( 0.1224 )	-0.5505 ( 0.7239 )	0.1526 ( 0.9899 )	0.7031 ( 0.8469 )
Ruminococcaceae_UCG.002	-0.5532 ( 0.3766 )	0.3623 ( 0.5965 )	-0.3422 ( 0.8524 )	0.5532 ( 0.3111 )	-0.7046 ( 0.4411 )	0.1909 ( 0.9993 )	0.8954 ( 0.2116 )	-0.1069 ( 0.6428 )	0.3226 ( 0.7543 )	-0.3535 ( 0.8217 )	0.4045 ( 0.6909 )	-0.6761 ( 0.5588 )	0.08192 ( 0.9804 )	0.758 ( 0.3686 )	-0.6754 ( 0.5928 )	0.1892 ( 0.9083 )	-0.3422 ( 0.7666 )	0.6754 ( 0.4391 )	-0.5315 ( 0.8055 )	0.4862 ( 0.8982 )	1.018 ( 0.3298 )	-0.8241 ( 0.4652 )	0.1953 ( 0.9675 )	1.019 ( 0.4636 )	-0.8751 ( 0.3473 )	0.3597 ( 0.9964 )	1.235 ( 0.09934 )	-0.8449 ( 0.3439 )	0.3544 ( 0.9716 )	1.199 ( 0.1209 )	-0.729 ( 0.6006 )	-0.001132 ( 0.9984 )	0.7278 ( 0.8394 )
Ruminococcaceae_UCG.003	-1.223 ( 0.2559 )	0.5985 ( 0.4462 )	0.4837 ( 0.8524 )	1.223 ( 0.1211 )	-0.1149 ( 0.9336 )	0.6242 ( 0.9329 )	0.7391 ( 0.4102 )	-0.1988 ( 0.6418 )	0.5249 ( 0.5947 )	0.3852 ( 0.8298 )	0.977 ( 0.329 )	-0.1397 ( 0.9477 )	0.4521 ( 0.8784 )	0.5918 ( 0.5807 )	-1.098 ( 0.5928 )	0.4348 ( 0.7918 )	0.4836 ( 0.7427 )	1.098 ( 0.3509 )	0.04888 ( 0.9776 )	0.6636 ( 0.8982 )	0.6147 ( 0.5804 )	-0.2678 ( 0.8785 )	0.3244 ( 0.9675 )	0.5923 ( 0.7908 )	-0.2634 ( 0.8737 )	0.7215 ( 0.9789 )	0.9849 ( 0.3244 )	-0.3136 ( 0.8269 )	0.6465 ( 0.9023 )	0.9601 ( 0.3528 )	-0.03457 ( 0.9781 )	-0.1164 ( 0.9899 )	-0.08182 ( 0.9832 )
Ruminococcaceae_UCG.004	0.8333 ( 0.5979 )	-1.083 ( 0.3506 )	-0.992 ( 0.7945 )	-0.8333 ( 0.4184 )	0.09083 ( 0.9781 )	0.2496 ( 0.9993 )	0.1587 ( 0.947 )	0.1676 ( 0.7184 )	-0.9726 ( 0.4541 )	-1.038 ( 0.6671 )	-0.6899 ( 0.7117 )	-0.0653 ( 0.9816 )	0.2827 ( 0.9804 )	0.348 ( 0.8972 )	0.5218 ( 0.878 )	-0.3319 ( 0.9394 )	-0.9919 ( 0.7427 )	-0.5218 ( 0.865 )	-0.66 ( 0.9049 )	-0.1899 ( 0.991 )	0.4701 ( 0.8293 )	0.5759 ( 0.7559 )	0.1059 ( 0.9675 )	-0.47 ( 0.8584 )	0.3779 ( 0.8429 )	0.3338 ( 0.9964 )	-0.04409 ( 0.9869 )	0.3422 ( 0.8269 )	0.355 ( 0.9869 )	0.01282 ( 0.9863 )	0.3898 ( 0.8644 )	0.06366 ( 0.9899 )	-0.3261 ( 0.9768 )
Ruminococcaceae_UCG.005	-0.4883 ( 0.2559 )	0.543 ( 0.3506 )	-0.3999 ( 0.8056 )	0.4883 ( 0.3275 )	-0.9429 ( 0.2656 )	-0.05475 ( 0.9993 )	0.8881 ( 0.1795 )	-0.1082 ( 0.5352 )	0.4776 ( 0.4541 )	-0.4104 ( 0.7648 )	0.3521 ( 0.7033 )	-0.8879 ( 0.2957 )	-0.1254 ( 0.9804 )	0.7625 ( 0.3651 )	-0.2214 ( 0.6953 )	0.382 ( 0.7845 )	-0.3999 ( 0.7273 )	0.2214 ( 0.854 )	-0.7819 ( 0.5823 )	-0.1606 ( 0.991 )	0.6213 ( 0.4772 )	-1.102 ( 0.2005 )	-0.08842 ( 0.9675 )	1.014 ( 0.427 )	-1.131 ( 0.1017 )	-0.02087 ( 0.9964 )	1.111 ( 0.09934 )	-1.062 ( 0.1896 )	0.01125 ( 0.9932 )	1.073 ( 0.1224 )	-0.9967 ( 0.3242 )	-0.1365 ( 0.9899 )	0.8602 ( 0.7617 )
Ruminococcaceae_UCG.010	-0.9335 ( 0.3167 )	0.5873 ( 0.4997 )	-0.4206 ( 0.8524 )	0.9335 ( 0.263 )	-1.008 ( 0.4411 )	0.3462 ( 0.9993 )	1.354 ( 0.1787 )	-0.4116 ( 0.6428 )	0.4877 ( 0.716 )	-0.61 ( 0.7648 )	0.3388 ( 0.7962 )	-1.098 ( 0.4589 )	-0.1489 ( 0.9804 )	0.9488 ( 0.3941 )	-0.9847 ( 0.5716 )	0.7963 ( 0.7641 )	-0.4207 ( 0.8134 )	0.9847 ( 0.4266 )	-1.217 ( 0.5823 )	0.1884 ( 0.991 )	1.405 ( 0.3298 )	-1.429 ( 0.2716 )	0.2883 ( 0.9675 )	1.717 ( 0.3183 )	-1.418 ( 0.2345 )	0.2766 ( 0.9964 )	1.694 ( 0.09934 )	-1.376 ( 0.2894 )	0.367 ( 0.986 )	1.743 ( 0.1173 )	-1.391 ( 0.3836 )	-0.1509 ( 0.9899 )	1.24 ( 0.7617 )
Ruminococcaceae_UCG.013	-0.2814 ( 0.7021 )	0.1408 ( 0.7776 )	-0.1089 ( 0.9032 )	0.2814 ( 0.462 )	-0.2498 ( 0.6742 )	0.1406 ( 0.9993 )	0.3904 ( 0.4102 )	-0.05622 ( 0.833 )	0.1144 ( 0.87 )	-0.1173 ( 0.8755 )	0.2357 ( 0.7534 )	-0.2317 ( 0.7115 )	0.1213 ( 0.9724 )	0.353 ( 0.5517 )	-0.6238 ( 0.5716 )	0.1749 ( 0.8503 )	-0.1089 ( 0.8807 )	0.6238 ( 0.3509 )	-0.2839 ( 0.8991 )	0.4489 ( 0.8982 )	0.7327 ( 0.3298 )	-0.333 ( 0.7343 )	0.2928 ( 0.9656 )	0.6258 ( 0.5263 )	-0.2014 ( 0.8204 )	0.3191 ( 0.9964 )	0.5204 ( 0.3222 )	-0.416 ( 0.5584 )	0.1129 ( 0.9932 )	0.5289 ( 0.3528 )	-0.3214 ( 0.7649 )	0.2428 ( 0.9451 )	0.5641 ( 0.7617 )
Ruminococcaceae_UCG.014	0.07408 ( 0.469 )	0.8721 ( 0.3498 )	-0.217 ( 0.9032 )	-0.07408 ( 0.9429 )	-1.089 ( 0.4044 )	-0.9462 ( 0.6958 )	0.1429 ( 0.947 )	-0.1838 ( 0.5919 )	0.7253 ( 0.4541 )	-0.3103 ( 0.8598 )	-0.35 ( 0.7962 )	-1.036 ( 0.5107 )	-1.075 ( 0.5205 )	-0.03975 ( 0.9883 )	0.4132 ( 0.7461 )	1.036 ( 0.658 )	-0.2169 ( 0.8807 )	-0.4132 ( 0.8065 )	-1.253 ( 0.5823 )	-1.449 ( 0.8692 )	-0.1962 ( 0.8798 )	-1.281 ( 0.4154 )	-1.212 ( 0.6515 )	0.06881 ( 0.9996 )	-1.346 ( 0.2803 )	-0.9199 ( 0.8568 )	0.4259 ( 0.8257 )	-1.583 ( 0.2283 )	-1.24 ( 0.3864 )	0.343 ( 0.8587 )	-1.529 ( 0.3266 )	-1.585 ( 0.5544 )	-0.05521 ( 0.9956 )
Ruminococcus_1	-0.2287 ( 0.4483 )	0.82 ( 0.1915 )	0.3314 ( 0.8524 )	0.2287 ( 0.7335 )	-0.4886 ( 0.6473 )	-0.5914 ( 0.8351 )	-0.1027 ( 0.947 )	-0.1323 ( 0.6418 )	0.7559 ( 0.3119 )	0.3009 ( 0.8298 )	0.1419 ( 0.871 )	-0.455 ( 0.6367 )	-0.614 ( 0.7843 )	-0.159 ( 0.928 )	-0.1273 ( 0.6953 )	1.046 ( 0.5236 )	0.3314 ( 0.8134 )	0.1273 ( 0.865 )	-0.7147 ( 0.7847 )	-0.9188 ( 0.8754 )	-0.2041 ( 0.8293 )	-0.6769 ( 0.6152 )	-0.6085 ( 0.8438 )	0.06835 ( 0.9996 )	-0.4547 ( 0.719 )	-0.3799 ( 0.9964 )	0.07478 ( 0.9501 )	-0.5948 ( 0.5947 )	-0.5593 ( 0.9023 )	0.03556 ( 0.9753 )	-0.2579 ( 0.8733 )	-0.5929 ( 0.9286 )	-0.3349 ( 0.9183 )
Ruminococcus_2	-0.2928 ( 0.8485 )	0.3111 ( 0.7725 )	-0.2559 ( 0.9032 )	0.2928 ( 0.724 )	-0.567 ( 0.6473 )	-0.01829 ( 0.9993 )	0.5487 ( 0.5768 )	0.1762 ( 0.7872 )	0.4375 ( 0.7543 )	-0.1637 ( 0.8755 )	0.5058 ( 0.7033 )	-0.6012 ( 0.6367 )	0.06832 ( 0.9804 )	0.6695 ( 0.5517 )	-0.5363 ( 0.8237 )	0.4319 ( 0.7918 )	-0.2559 ( 0.8807 )	0.5363 ( 0.6481 )	-0.6878 ( 0.8055 )	0.1044 ( 0.991 )	0.7921 ( 0.4834 )	-0.5502 ( 0.7559 )	0.1015 ( 0.9675 )	0.6517 ( 0.7781 )	-0.5725 ( 0.719 )	0.248 ( 0.9964 )	0.8205 ( 0.456 )	-0.6129 ( 0.6727 )	0.1809 ( 0.9932 )	0.7938 ( 0.4802 )	-0.6125 ( 0.7649 )	0.16 ( 0.9899 )	0.7725 ( 0.9137 )
Senegalimassilia	-0.8114 ( 0.5254 )	0.1462 ( 0.9669 )	-0.6282 ( 0.8524 )	0.8114 ( 0.4104 )	-0.7744 ( 0.6473 )	0.6652 ( 0.9993 )	1.44 ( 0.2292 )	-0.06794 ( 0.701 )	0.1059 ( 0.9418 )	-0.6263 ( 0.8217 )	0.7314 ( 0.6909 )	-0.7323 ( 0.6367 )	0.6255 ( 0.8784 )	1.358 ( 0.3686 )	-0.4578 ( 0.7785 )	0.5424 ( 0.7953 )	-0.6282 ( 0.7609 )	0.4578 ( 0.8272 )	-1.171 ( 0.7847 )	-0.08464 ( 0.991 )	1.086 ( 0.4834 )	-0.8673 ( 0.7343 )	0.7424 ( 0.9656 )	1.61 ( 0.5263 )	-0.9527 ( 0.6232 )	0.6369 ( 0.9964 )	1.59 ( 0.2633 )	-0.8851 ( 0.6342 )	0.6373 ( 0.9716 )	1.522 ( 0.3193 )	-1.027 ( 0.7231 )	0.5836 ( 0.9451 )	1.61 ( 0.7617 )
Slackia	-0.2867 ( 0.8485 )	0.2054 ( 0.9263 )	-0.4819 ( 0.8524 )	0.2867 ( 0.7784 )	-0.6872 ( 0.6473 )	0.08135 ( 0.9993 )	0.7686 ( 0.5428 )	0.1102 ( 0.845 )	0.2491 ( 0.8784 )	-0.4978 ( 0.8298 )	0.349 ( 0.7962 )	-0.7469 ( 0.6367 )	0.09987 ( 0.9804 )	0.8468 ( 0.5517 )	-0.708 ( 0.6953 )	0.9288 ( 0.7647 )	-0.4818 ( 0.8134 )	0.708 ( 0.6248 )	-1.411 ( 0.5823 )	-0.2209 ( 0.991 )	1.19 ( 0.44 )	-0.6794 ( 0.7559 )	-0.0459 ( 0.9675 )	0.6335 ( 0.8033 )	-0.7111 ( 0.719 )	0.05785 ( 0.9964 )	0.7689 ( 0.614 )	-0.6878 ( 0.6885 )	0.02919 ( 0.9932 )	0.717 ( 0.6435 )	-0.61 ( 0.7944 )	-0.0535 ( 0.9899 )	0.5565 ( 0.9137 )
Streptococcus	-0.2905 ( 0.7268 )	-0.06541 ( 0.9669 )	-0.2719 ( 0.8524 )	0.2905 ( 0.632 )	-0.2065 ( 0.7922 )	0.3559 ( 0.9993 )	0.5624 ( 0.4102 )	-0.02834 ( 0.8398 )	-0.08314 ( 0.9368 )	-0.2531 ( 0.8372 )	0.2676 ( 0.7962 )	-0.17 ( 0.8919 )	0.3507 ( 0.8784 )	0.5207 ( 0.5517 )	-1.609 ( 0.2024 )	0.07298 ( 0.9851 )	-0.2719 ( 0.8342 )	1.609 ( 0.06578 )	-0.3449 ( 0.9049 )	1.536 ( 0.4709 )	1.881 ( 0.03544 )	-0.196 ( 0.8785 )	-0.2026 ( 0.9675 )	-0.006591 ( 0.9996 )	-0.4044 ( 0.7153 )	0.4089 ( 0.9964 )	0.8134 ( 0.2655 )	-0.7231 ( 0.3778 )	0.1586 ( 0.9932 )	0.8817 ( 0.2209 )	-0.3814 ( 0.7655 )	-0.358 ( 0.9451 )	0.0234 ( 0.9956 )
Subdoligranulum	-0.1215 ( 0.7268 )	-0.04966 ( 0.9669 )	-0.3835 ( 0.797 )	0.1215 ( 0.8143 )	-0.3339 ( 0.6473 )	0.1711 ( 0.9993 )	0.505 ( 0.3826 )	0.1003 ( 0.7184 )	0.01184 ( 0.9838 )	-0.3729 ( 0.7648 )	0.2236 ( 0.7962 )	-0.3848 ( 0.6367 )	0.2117 ( 0.9613 )	0.5965 ( 0.3686 )	-0.1574 ( 0.7785 )	0.1468 ( 0.9083 )	-0.3835 ( 0.7273 )	0.1574 ( 0.865 )	-0.5303 ( 0.7847 )	0.01067 ( 0.991 )	0.541 ( 0.4834 )	-0.3926 ( 0.7284 )	0.1821 ( 0.9675 )	0.5746 ( 0.644 )	-0.4299 ( 0.6209 )	0.2697 ( 0.9964 )	0.6996 ( 0.2602 )	-0.4608 ( 0.5642 )	0.2439 ( 0.9716 )	0.7046 ( 0.2812 )	-0.5253 ( 0.6333 )	0.2382 ( 0.9451 )	0.7635 ( 0.6935 )
Sutterella	-0.8818 ( 0.3508 )	0.8494 ( 0.3506 )	1.48 ( 0.3049 )	0.8818 ( 0.2929 )	0.631 ( 0.6473 )	0.03239 ( 0.9993 )	-0.5986 ( 0.5921 )	-0.09706 ( 0.5352 )	0.8147 ( 0.438 )	1.488 ( 0.3844 )	0.7644 ( 0.6221 )	0.6735 ( 0.6367 )	-0.05036 ( 0.9922 )	-0.7239 ( 0.5807 )	-0.2576 ( 0.5291 )	1.525 ( 0.5811 )	1.48 ( 0.3754 )	0.2576 ( 0.865 )	-0.04485 ( 0.9776 )	-1.268 ( 0.8982 )	-1.223 ( 0.44 )	0.593 ( 0.7559 )	-0.2537 ( 0.9675 )	-0.8468 ( 0.7423 )	0.4379 ( 0.8204 )	0.1901 ( 0.9964 )	-0.2477 ( 0.9103 )	0.5253 ( 0.7358 )	0.2193 ( 0.9932 )	-0.306 ( 0.8587 )	0.8021 ( 0.7239 )	-0.408 ( 0.9619 )	-1.21 ( 0.7617 )
Turicibacter	-0.793 ( 0.351 )	0.2123 ( 0.9122 )	-0.6959 ( 0.797 )	0.793 ( 0.3173 )	-0.9082 ( 0.5105 )	0.5807 ( 0.9993 )	1.489 ( 0.1632 )	0.1603 ( 0.4264 )	0.3847 ( 0.7921 )	-0.6719 ( 0.7648 )	1.025 ( 0.4134 )	-1.057 ( 0.5107 )	0.6405 ( 0.8784 )	1.697 ( 0.1797 )	-0.7254 ( 0.6189 )	-0.725 ( 0.7845 )	-0.6959 ( 0.7273 )	0.7254 ( 0.6248 )	0.02911 ( 0.9776 )	1.45 ( 0.8754 )	1.421 ( 0.3659 )	-0.9271 ( 0.553 )	0.1456 ( 0.9675 )	1.073 ( 0.6292 )	-1.084 ( 0.4067 )	0.5543 ( 0.9964 )	1.638 ( 0.09934 )	-1.187 ( 0.34 )	0.3625 ( 0.986 )	1.549 ( 0.1278 )	-1.261 ( 0.4615 )	-0.03408 ( 0.9899 )	1.227 ( 0.7617 )
UBA1819	0.6614 ( 0.03106 )	-1.246 ( 0.005455 )	-0.6466 ( 0.6431 )	-0.6614 ( 0.2354 )	0.5991 ( 0.4485 )	0.5843 ( 0.6958 )	-0.01485 ( 0.9788 )	0.2063 ( 0.06521 )	-1.111 ( 0.03239 )	-0.6963 ( 0.6421 )	-0.4319 ( 0.6221 )	0.4148 ( 0.6367 )	0.6792 ( 0.5205 )	0.2644 ( 0.774 )	0.07617 ( 0.5928 )	-0.8571 ( 0.5893 )	-0.6467 ( 0.6728 )	-0.07617 ( 0.906 )	0.2103 ( 0.9543 )	0.7809 ( 0.8982 )	0.5706 ( 0.55 )	1.3 ( 0.02322 )	0.3008 ( 0.9675 )	-0.9995 ( 0.278 )	1.04 ( 0.06122 )	1.122 ( 0.005358 )	0.08228 ( 0.9438 )	1.177 ( 0.04537 )	1.353 ( 0.0003505 )	0.1763 ( 0.8587 )	1.256 ( 0.04597 )	0.4121 ( 0.9286 )	-0.8437 ( 0.6441 )
Veillonella	-0.4771 ( 0.06045 )	0.9985 ( 0.362 )	3.393 ( 0.004731 )	0.4771 ( 0.6931 )	2.394 ( 0.09195 )	-0.5214 ( 0.9993 )	-2.916 ( 0.007485 )	-0.8008 ( 0.002204 )	-0.01219 ( 0.9869 )	2.493 ( 0.1164 )	-2.046 ( 0.1283 )	2.505 ( 0.1054 )	-2.034 ( 0.2374 )	-4.54 ( 0.0001112 )	0.2511 ( 0.1759 )	-1.6 ( 0.584 )	1.956 ( 0.168 )	-0.2511 ( 0.865 )	3.556 ( 0.2314 )	1.349 ( 0.8982 )	-2.207 ( 0.2316 )	2.59 ( 0.1041 )	-1.734 ( 0.5385 )	-4.325 ( 0.0183 )	2.448 ( 0.06122 )	-0.3459 ( 0.9964 )	-2.794 ( 0.0283 )	1.758 ( 0.2924 )	-1.079 ( 0.9023 )	-2.837 ( 0.05667 )	3.016 ( 0.1315 )	-4.537 ( 0.005227 )	-7.553 ( 0.0001306 )
