# Supplementary material for: Characterization of the gut bacterial and viral microbiota in latent autoimmune diabetes in adults
Source: Sci Rep. 2024 Apr 9;14:8315. doi: 10.1038/s41598-024-58985-w (PMC11003976; doi:10.1038/s41598-024-58985-w)
Supplement: Supplementary file 3 — Supplementary Table 2. [file 41598_2024_58985_MOESM3_ESM.xlsx]

## Sheet: Sheet1
Supplementary table 2: Fisher test results associating the viral prevalence with the specific diagnosis. The columns represent the virus taxonomic family, the p-value, confidence interval (95%), the odds ratio, and the FDR adjusted p-value.
	Diagnosis	p value	Confidence Interval	OR	p.adjust
Alphaflexiviridae	Control	0.512161	0.361048014674232 - 1.52827748559275	0.758428	1
Anelloviridae	Control	0.499128	0.0307602663423709 - 193.074362495052	2.43892	1
Bacilladnaviridae	Control	0.204498	0.252917441783565 - 294.37322454576	4.93241	0.893642
Betaflexiviridae	Control	0.0198833	1.06790118132525 - 32.9534120722306	5.17687	0.346505
Caliciviridae	Control	0.291667	0.062270924369748 - Inf	Inf	0.893642
Chrysoviridae	Control	0.499128	0.0307602663423709 - 193.074362495052	2.43892	1
Circoviridae	Control	0.0315004	1.02626681283813 - 4.30387497636613	2.11128	0.346505
Cruciviridae	Control	1	0.0203432989117161 - 23.7224089779084	1.21632	1
Genomoviridae	Control	0.324961	0 - 3.68126846142117	0	0.893642
Inoviridae	Control	0.662066	0.456816886487901 - 1.57638213855501	0.854621	1
Microviridae	Control	1	0.284603289934027 - 4.66528034213979	1.03115	1
Myoviridae	Control	0.146256	0.744592327743218 - 5.25977253001265	2.00639	0.893642
Papillomaviridae	Control	1	0 - 94.5757997218358	0	1
Partitiviridae	Control	1	0.150441479859885 - 3.92723510671271	0.907082	1
Picobirnaviridae	Control	0.887141	0.597953269905311 - 1.96691973356873	1.08367	1
Podoviridae	Control	0.281107	0.377515458220532 - 1.34630043001622	0.70922	0.893642
Potyviridae	Control	1	0 - 94.5757997218358	0	1
Secoviridae	Control	0.291667	0.062270924369748 - Inf	Inf	0.893642
Siphoviridae	Control	0.694824	0.373741375583281 - 1.9496564979025	0.834	1
Smacoviridae	Control	1	0.0903452618972216 - 6.10630225488765	0.970685	1
Totiviridae	Control	1	0.0203432989117161 - 23.7224089779084	1.21632	1
Virgaviridae	Control	0.770264	0.479491856878801 - 1.65809191155249	0.897847	1
Alphaflexiviridae	T1D	0.823441	0.400196193505784 - 2.77200739042457	1.10442	1
Anelloviridae	T1D	0.234833	0.0887720835073577 - 565.46523204128	7.1025	0.704168
Bacilladnaviridae	T1D	1	0 - 17.2362885195093	0	1
Betaflexiviridae	T1D	0.60687	0 - 3.59366185730228	0	1
Caliciviridae	T1D	1	0 - 271.844660194175	0	1
Chrysoviridae	T1D	1	0 - 37.7003285284998	0	1
Circoviridae	T1D	1	0.323220751054621 - 2.81270631501968	1.03036	1
Cruciviridae	T1D	1	0 - 17.2362885195093	0	1
Genomoviridae	T1D	0.41593	0.0438274489165918 - 30.6254670897199	2.3679	0.915046
Inoviridae	T1D	0.043129	1.01011111046547 - 5.56571243555882	2.345	0.240722
Microviridae	T1D	0.226959	0.476558414350574 - Inf	Inf	0.704168
Myoviridae	T1D	0.747904	0.069504872402609 - 2.88030686287924	0.643894	1
Papillomaviridae	T1D	1	0 - 271.844660194175	0	1
Partitiviridae	T1D	0.0352237	0.887410168233386 - 18.8245703255971	4.41829	0.240722
Picobirnaviridae	T1D	0.845584	0.503669403416024 - 2.71911207977515	1.16409	1
Podoviridae	T1D	0.288069	0.261957865058166 - 1.49109175357007	0.615425	0.704168
Potyviridae	T1D	0.125	0.179487142857143 - Inf	Inf	0.55
Secoviridae	T1D	1	0 - 271.844660194175	0	1
Siphoviridae	T1D	0.275821	0.204350883506304 - 1.65098052014264	0.549188	0.704168
Smacoviridae	T1D	0.0437676	0.78614779235685 - 35.3875085450554	5.65265	0.240722
Totiviridae	T1D	1	0 - 17.2362885195093	0	1
Virgaviridae	T1D	0.00858186	1.22671546738555 - 6.90391141456019	2.86147	0.188801
Alphaflexiviridae	LADA	0.625936	0.584482873838613 - 2.29461117739625	1.17136	0.983613
Anelloviridae	LADA	1	0 - 12.9679359629449	0	1
Bacilladnaviridae	LADA	1	0.0203432989117161 - 23.7224089779084	1.21632	1
Betaflexiviridae	LADA	0.0620069	0 - 1.20509955206972	0	0.665645
Caliciviridae	LADA	1	0 - 94.5757997218358	0	1
Chrysoviridae	LADA	0.499128	0.0307602663423709 - 193.074362495052	2.43892	0.983613
Circoviridae	LADA	0.595446	0.351530853400987 - 1.71413860596441	0.798771	0.983613
Cruciviridae	LADA	1	0.0203432989117161 - 23.7224089779084	1.21632	1
Genomoviridae	LADA	0.0758302	0.590049883701923 - 398.59049794989	7.4949	0.665645
Inoviridae	LADA	0.189113	0.344419456393159 - 1.22289071660728	0.655902	0.665645
Microviridae	LADA	0.124759	0.111233042489123 - 1.35435848744055	0.388254	0.665645
Myoviridae	LADA	0.233877	0.115017662807729 - 1.53154441364001	0.482934	0.665645
Papillomaviridae	LADA	0.291667	0.062270924369748 - Inf	Inf	0.712963
Partitiviridae	LADA	1	0.150441479859885 - 3.92723510671271	0.907082	1
Picobirnaviridae	LADA	0.20103	0.365009659015648 - 1.21230124400813	0.667809	0.665645
Podoviridae	LADA	0.356004	0.713895902080808 - 2.75059685476892	1.37983	0.783208
Potyviridae	LADA	1	0 - 94.5757997218358	0	1
Secoviridae	LADA	1	0 - 94.5757997218358	0	1
Siphoviridae	LADA	0.558789	0.569706898913866 - 3.41353894642547	1.33489	0.983613
Smacoviridae	LADA	0.676774	0.0084949765424464 - 3.36969346057747	0.397365	0.992602
Totiviridae	LADA	0.204498	0.252917441783565 - 294.37322454576	4.93241	0.665645
Virgaviridae	LADA	0.242053	0.361315497351029 - 1.28500453806802	0.688559	0.665645
Alphaflexiviridae	T2D	0.870915	0.521436235163895 - 2.07699034538344	1.05471	1
Anelloviridae	T2D	1	0 - 12.9679359629449	0	1
Bacilladnaviridae	T2D	0.558054	0 - 5.8926734674526	0	1
Betaflexiviridae	T2D	0.722621	0.192334581448701 - 5.92657493863003	1.22277	1
Caliciviridae	T2D	1	0 - 94.5757997218358	0	1
Chrysoviridae	T2D	1	0 - 12.9679359629449	0	1
Circoviridae	T2D	0.108343	0.205233250677771 - 1.16819038968837	0.513817	1
Cruciviridae	T2D	1	0.0203432989117161 - 23.7224089779084	1.21632	1
Genomoviridae	T2D	0.324961	0 - 3.68126846142117	0	1
Inoviridae	T2D	0.771127	0.596990002623783 - 2.02390019072483	1.10371	1
Microviridae	T2D	0.762764	0.390444854712134 - 8.87995345652397	1.54251	1
Myoviridae	T2D	1	0.354219368398161 - 2.91111312396105	1.06914	1
Papillomaviridae	T2D	1	0 - 94.5757997218358	0	1
Partitiviridae	T2D	0.183278	0.00527214798194999 - 1.69400366104291	0.232851	1
Picobirnaviridae	T2D	0.477809	0.702446067609381 - 2.31799293980009	1.27309	1
Podoviridae	T2D	0.356004	0.713895902080808 - 2.75059685476892	1.37983	1
Potyviridae	T2D	1	0 - 94.5757997218358	0	1
Secoviridae	T2D	1	0 - 94.5757997218358	0	1
Siphoviridae	T2D	0.558789	0.569706898913866 - 3.41353894642547	1.33489	1
Smacoviridae	T2D	0.676774	0.0084949765424464 - 3.36969346057747	0.397365	1
Totiviridae	T2D	0.558054	0 - 5.8926734674526	0	1
Virgaviridae	T2D	0.770264	0.479491856878801 - 1.65809191155249	0.897847	1
