# Supplementary material for: Characterization of the gut bacterial and viral microbiota in latent autoimmune diabetes in adults
Source: Sci Rep. 2024 Apr 9;14:8315. doi: 10.1038/s41598-024-58985-w (PMC11003976; doi:10.1038/s41598-024-58985-w)
Supplement: Supplementary file 4 — Supplementary Table 3. [file 41598_2024_58985_MOESM4_ESM.xlsx]

## Sheet: Sheet1
Supplementary table 3: Wilcoxon pairwise test to point differences in abundance between two diagnostic groups. The p-value is adjusted using FDR.
Virus	Group1	Group2	p.adjust
Alphaflexiviridae	LADA	Control	0.919337
Alphaflexiviridae	T1D	Control	0.919337
Alphaflexiviridae	T2D	Control	0.919337
Alphaflexiviridae	T1D	LADA	0.919337
Alphaflexiviridae	T2D	LADA	0.997857
Alphaflexiviridae	T2D	T1D	0.919337
Anelloviridae	LADA	Control	0.405342
Anelloviridae	T1D	Control	0.535045
Anelloviridae	T2D	Control	0.405342
Anelloviridae	T1D	LADA	0.330358
Anelloviridae	T2D	T1D	0.330358
Bacilladnaviridae	LADA	Control	0.57781
Bacilladnaviridae	T1D	Control	0.57781
Bacilladnaviridae	T2D	Control	0.57781
Bacilladnaviridae	T1D	LADA	0.57781
Bacilladnaviridae	T2D	LADA	0.57781
Betaflexiviridae	LADA	Control	0.0642215
Betaflexiviridae	T1D	Control	0.169905
Betaflexiviridae	T2D	Control	0.28307
Betaflexiviridae	T2D	LADA	0.169905
Betaflexiviridae	T2D	T1D	0.28307
Caliciviridae	LADA	Control	0.48641
Caliciviridae	T1D	Control	0.526843
Caliciviridae	T2D	Control	0.48641
Chrysoviridae	LADA	Control	1
Chrysoviridae	T1D	Control	0.658554
Chrysoviridae	T2D	Control	0.658554
Chrysoviridae	T1D	LADA	0.658554
Chrysoviridae	T2D	LADA	0.658554
Circoviridae	LADA	Control	0.317139
Circoviridae	T1D	Control	0.570652
Circoviridae	T2D	Control	0.117839
Circoviridae	T1D	LADA	0.570652
Circoviridae	T2D	LADA	0.570652
Circoviridae	T2D	T1D	0.557001
Cruciviridae	LADA	Control	1
Cruciviridae	T1D	Control	1
Cruciviridae	T2D	Control	1
Cruciviridae	T1D	LADA	1
Cruciviridae	T2D	LADA	1
Cruciviridae	T2D	T1D	1
Genomoviridae	LADA	Control	0.165179
Genomoviridae	T1D	Control	0.165179
Genomoviridae	T1D	LADA	0.859324
Genomoviridae	T2D	LADA	0.165179
Genomoviridae	T2D	T1D	0.165179
Inoviridae	LADA	Control	0.660891
Inoviridae	T1D	Control	0.327925
Inoviridae	T2D	Control	0.660891
Inoviridae	T1D	LADA	0.26906
Inoviridae	T2D	LADA	0.614627
Inoviridae	T2D	T1D	0.388922
Microviridae	LADA	Control	0.49246
Microviridae	T1D	Control	0.654477
Microviridae	T2D	Control	0.49246
Microviridae	T1D	LADA	0.49246
Microviridae	T2D	LADA	0.29192
Microviridae	T2D	T1D	0.654477
Myoviridae	LADA	Control	0.489883
Myoviridae	T1D	Control	0.594263
Myoviridae	T2D	Control	0.594263
Myoviridae	T1D	LADA	0.90545
Myoviridae	T2D	LADA	0.594263
Myoviridae	T2D	T1D	0.63538
Papillomaviridae	LADA	Control	0.48641
Papillomaviridae	T1D	LADA	0.526843
Papillomaviridae	T2D	LADA	0.48641
Partitiviridae	LADA	Control	1
Partitiviridae	T1D	Control	0.208765
Partitiviridae	T2D	Control	0.391346
Partitiviridae	T1D	LADA	0.208765
Partitiviridae	T2D	LADA	0.391346
Partitiviridae	T2D	T1D	0.0746225
Picobirnaviridae	LADA	Control	0.393674
Picobirnaviridae	T1D	Control	0.977894
Picobirnaviridae	T2D	Control	0.977894
Picobirnaviridae	T1D	LADA	0.393674
Picobirnaviridae	T2D	LADA	0.393674
Picobirnaviridae	T2D	T1D	0.977894
Podoviridae	LADA	Control	0.505885
Podoviridae	T1D	Control	0.763761
Podoviridae	T2D	Control	0.505885
Podoviridae	T1D	LADA	0.763761
Podoviridae	T2D	LADA	0.763761
Podoviridae	T2D	T1D	0.763761
Potyviridae	T1D	Control	0.132143
Potyviridae	T1D	LADA	0.132143
Potyviridae	T2D	T1D	0.132143
Secoviridae	LADA	Control	0.48641
Secoviridae	T1D	Control	0.526843
Secoviridae	T2D	Control	0.48641
Siphoviridae	LADA	Control	0.521636
Siphoviridae	T1D	Control	0.521636
Siphoviridae	T2D	Control	0.96171
Siphoviridae	T1D	LADA	0.521636
Siphoviridae	T2D	LADA	0.521636
Siphoviridae	T2D	T1D	0.521636
Smacoviridae	LADA	Control	0.67981
Smacoviridae	T1D	Control	0.255219
Smacoviridae	T2D	Control	0.67981
Smacoviridae	T1D	LADA	0.138491
Smacoviridae	T2D	LADA	1
Smacoviridae	T2D	T1D	0.138491
Totiviridae	LADA	Control	0.57781
Totiviridae	T1D	Control	0.57781
Totiviridae	T2D	Control	0.57781
Totiviridae	T1D	LADA	0.57781
Totiviridae	T2D	LADA	0.57781
Virgaviridae	LADA	Control	0.819098
Virgaviridae	T1D	Control	0.0808345
Virgaviridae	T2D	Control	0.830558
Virgaviridae	T1D	LADA	0.0808345
Virgaviridae	T2D	LADA	0.819098
Virgaviridae	T2D	T1D	0.111665
