# Supplementary material for: Characterization of the gut bacterial and viral microbiota in latent autoimmune diabetes in adults
Source: Sci Rep. 2024 Apr 9;14:8315. doi: 10.1038/s41598-024-58985-w (PMC11003976; doi:10.1038/s41598-024-58985-w)
Supplement: Supplementary file 5 — Supplementary Table 4. [file 41598_2024_58985_MOESM5_ESM.xlsx]

## Sheet: Sheet1
Supplementary table 4: Viral families identified as differentially abundant using the DESeq2 Wald test. Selected candidates have FDR adjusted p-value < 0.1. The columns represent the base mean count of reads for the taxon, the log2 scaled fold change, the log fold change standard error, the p-value and adjusted p-value.
	baseMean	log2FoldChange	lfcSE	pvalue	padj	ReferenceGroup	TestGroup
Betaflexiviridae	6.74758	-1.52946e-07	0.0014427	2.11472e-10	9.8687e-10	Control	LADA
Circoviridae	498.924	-3.6233e-07	0.0014427	0.00381063	0.0133372	Control	LADA
Myoviridae	265.352	-1.53248e-07	0.0014427	5.41082e-15	7.57515e-14	Control	LADA
Unclassified Picornavirales	2.85913	3.21411e-07	0.00144269	2.93763e-13	2.05634e-12	Control	LADA
Myoviridae	253.65	-1.9904e-07	0.0014427	2.57691e-20	4.12306e-19	Control	T1D
Smacoviridae	3.41529	5.51048e-06	0.0014427	7.16353e-16	5.73082e-15	Control	T1D
Circoviridae	660.826	-4.26661e-07	0.0014427	0.00150364	0.0112773	Control	T2D
Myoviridae	220.172	-1.44116e-07	0.0014427	1.0379e-16	1.55685e-15	Control	T2D
Circoviridae	1520.69	3.32468e-07	0.0014427	0.00629598	0.0272826	LADA	T1D
Inoviridae	25487.7	-1.00802e-07	0.00144269	0.000172934	0.00112407	LADA	T1D
Smacoviridae	12.2002	2.91166e-07	0.0014427	2.31398e-13	3.00817e-12	LADA	T1D
Inoviridae	39234.4	-2.34935e-07	0.00144269	0.00838106	0.0363179	T1D	T2D
Partitiviridae	7.46603	-1.39452e-07	0.00144269	2.11993e-15	1.37795e-14	T1D	T2D
Smacoviridae	13.9884	-3.12874e-07	0.0014427	3.09868e-17	4.02828e-16	T1D	T2D
